# Supplementary material for: Apical size reduction by macropinocytosis alleviates tissue crowding
Source: Nat Commun. 2025 Jun 23;16:5338. doi: 10.1038/s41467-025-60724-2 (PMC12185762; doi:10.1038/s41467-025-60724-2)
Supplement: Supplementary file 15 — Source Data [file 41467_2025_60724_MOESM15_ESM.xlsx]

## Sheet: FIGURE 1
	Fig 1d		Fig 1e		Fig 1f		Fig 1g								Fig 1k																																Fig 1l
																																															DMSO	20 µM Blebbistatin
	8.66667		77.44		13.8887		Junction	Center	Sum		Junction (%)	Center (%)	Sum		μm	Lifeact-RFP	SF9-GFP	Lifeact-RFP	SF9-GFP	Lifeact-RFP	SF9-GFP	Lifeact-RFP	SF9-GFP	Lifeact-RFP	SF9-GFP	Lifeact-RFP	SF9-GFP	Lifeact-RFP	SF9-GFP	Lifeact-RFP	SF9-GFP	Lifeact-RFP	SF9-GFP	Lifeact-RFP	SF9-GFP	Lifeact-RFP	SF9-GFP	Lifeact-RFP	SF9-GFP	Lifeact-RFP	SF9-GFP	Lifeact-RFP	SF9-GFP	Lifeact-RFP	SF9-GFP		86.9316	13.2542
	9.66667		54.753		22.314		52	1	53		98.1132	1.88679	100		0	4.75	60.167	56.917	11.667	122.75	1.25	284.806	1.806	0.25	6	8	5	67.333	53.917	16.94	3.756	34.57	8.066	1.667	2.917	280.5	233	63.75	37.5	72.5	11.875	81	8.417	1630.36	92.944		116.707	19.9443
	10.1667		61.408		30.0532		30	0	30		100	0	100		0.20716	111.608	50.075	16.351	75.029	46	3.291	245.389	3.056	1.643	5.935	31.752	1.182	112.227	4.017	7.892	3.078	9.27	62.758	3.879	1.825	95.469	63.644	55.034	0.468	20.472	93.385	54.905	2.676	1476.77	63.115		259.753	28.4729
	11.5		48.098		18.7138		33	0	33		100	0	100		0.41432	168.448	2.918	37.099	93.772	53.24	8.834	56.407	2.074	13.573	4.981	116.078	6.609	35.415	1.877	3.189	0.577	99.239	17.197	44.482	11.538	353.861	32.441	69.046	0.649	131.306	13.656	111.442	34.077	1436.51	29.572		266.24	6.0112
	7.16667		86.515		26.0373		10	2	12		83.3333	16.6667	100		0.62148	103.332	1.06	276.006	131.312	179.11	16.664	49.583	15.583	0.944	2.68	99.957	3.385	114.573	20.338	20.273	19.396	49.649	0.723	74.515	2.118	284.991	3.957	117.974	1.827	143.841	1.606	128.007	113.73	1292.57	112.983		73.716	9.22721
	11		95.59		23.6291		30	2	32		93.75	6.25	100		0.82864	85.717	3.258	237.089	12.6	29.931	65.879	110.417	7.306	1.166	2.56	89.031	4.875	82.77	10.686	63.121	34.554	34.292	67.925	0.257	0.153	79.998	5.812	7.235	106.952	60.391	1.368	365.36	7.626	936.106	102.628		118.954	27.3964
	7.66667		62.618		11.6817		26	1	27		96.2963	3.7037	100		1.0358	50.805	7.434	181.48	43.487	29.046	4.146	305.935	43.343	5.155	13.823	196.408	4.52	21.502	67.289	83.107	2.588	164.203	18.935	3.384	0.972	58.674	28.52	0.488	43.699	134.888	2.558	182.012	8.92	900.312	89.33
	9		104.363		19.6517		71	5	76		93.4211	6.57895	100		1.24296	42.253	4.022	44.937	16.699	52.545	1.374	244.778	77.056	1.715	13.844	246.609	5.906	7.77	8.924	142.882	2.109	222.016	7.775	2.137	0.321	222.294	74.868	75.497	5.687	153.032	4.716	268.338	5.744	632.033	1.3
	9.83333		55.055		15.1326		37	4	41		90.2439	9.7561	100		1.45012	1.412	39.093	69.951	2.66	161.69	0.158	185.722	10.333	14.972	2.69	222.391	418.357	39.852	1.311	262.759	2.744	60.238	2.214	2.389	1.375	209.974	5.884	76.322	3.96	0	1.781	451.275	189.522	195.505	1.372
	10.3333		76.533		29.4793		54	3	57		94.7368	5.26316	100		1.65728	50.231	87.084	147.382	25.154	241.351	1.289	346.176	55.019	33.838	0.189	625.875	68.625	220.029	35.833	314.92	11.254	1.469	0.748	23.665	3.125	86.19	4.556	9.453	21.836	0	34.143	282.71	173.392	183.548	43.583
	9.61333		61.408		21.936										1.86444	115.198	3.094	36.337	10.847	63.438	3.449	372.139	127.889	12.897	3.47	655.59	87.648	142.215	125.31	359.346	4.916	49.828	6.652	3.562	2.307	171.193	42.351	13.378	60.657	25.327	2.461	96.268	112.646	487.45	82.494
	10.08		63.525		15.4493					AVG	STD				2.0716	321.68	3.38	126.078	2.006	388.271	6.577	242.444	37.444	5.072	3.646	727	118.43	138.658	0.886	308.083	2.642	19.923	2.946	2.977	1.522	247.864	81.402	115.488	3.703	65.956	0.182	194.348	267.611	311.444	36.503
	7.84		48.4		18.9019				Junction	94.4327	4.95909				2.27876	216.154	5.806	51.177	4.483	96.745	8.078	113.074	1.769	21.26	4.644	1037.47	64.332	78.635	0	315.75	19.429	40.652	1.159	2.849	46.473	406.678	0.485	101.749	76.697	4.001	9.252	299.424	346.092	40.71	32.343
	7.93333		52.635		12.3529				Center	5.56726	4.95909				2.48592	299.309	3.648	88.102	51.189	65.536	7.059	173.75	2.083	155.55	0.046	1059.34	11.656	176.026	1.951	573.25	9.903	18.544	6.405	5.156	41.31	182.114	4.385	145.864	115.779	5.319	57.802	461.058	251.703	185.767	68.817
	7		70.18		24.7698					100					2.69308	360.737	4.645	73.503	4.911	66.323	1.008	128.639	0.167	68.965	2.196	1312.3	85.176	506.032	26.265	588.905	23.976	44.614	3.749	4.802	3.024	15.217	48.583	275.457	23.67	2.466	4.272	243.364	131.108	239.338	3.832
	8		74.037		19.2784										2.90024	510.352	63.848	116.962	2.862	171.364	15.185	367.741	29.259	51.764	27.762	1930.31	105.109	2038.78	6.855	1381.84	127.147	21.219	16.628	6.833	7.292	59.24	92.542	201.183	20.505	56.781	2.328	25.499	39.45	272.614	2.335
	9		79.331		21.8522										3.1074	1027.86	25.692	220.807	1.46	236.494	174.161	1019.92	69.944	89.41	99.454	2495.98	50.596	2285.97	185.358	1948.76	252.983	2.724	97.759	2.07	9.85	118.358	53.703	351.751	253.649	17.01	3.222	186.978	138.013	282	13
	9		70.558		16.0966										3.31456	1574.49	177.314	190.28	12.222	321.555	159.03	1576.14	150	2.922	1.656	2080.25	122	2135.36	367.479	1956.68	236.463	3.369	43.197	6.248	12.949	201.473	94.389	139.748	30.913	62.205	13.413	215.446	113.373	578.657	38.736
	8		50.82		13.2521										3.52172	2028.62	366.902	100.881	4.247	1479.66	205.036	1559.2	243.583	10.063	1.99	2080.73	480.121	1715.56	715	1944.95	388.876	6.942	0.309	1.156	22.656	459.716	5.312	338.809	0	139.943	2.056	138.132	236.624	543.63	29.656
	8		65.113		25										3.72888	2059.11	334.139	140.086	2.564	2062.7	366.716	1703.28	202.778	1.58	59.889	1984.63	561.047	1550.59	635.252	1580.43	614.196	17.192	0.118	0.301	9.276	262.198	8.033	158.053	1.723	150.742	1.359	33.79	54.586	969	316.461
	8		58.322		17.2739										3.93604	1983.94	788.838	92.479	0.398	2043.75	118.875	1042.67	447.417	97.451	35.908	1405.68	589.578	1752.02	612.108	1305.87	821.944	25.865	14.149	5.657	5.771	26.481	2.172	122.197	49.337	187.811	2.959	85.457	1.657	1750.94	429.436
	12		113.94		15.3261										4.1432	1253.83	1164.69	196.273	1.643	901.67	34.512	1487.68	755.074	100.775	0.214	770.656	376.438	976.886	529.11	599.795	872.231	82.745	13.142	1.385	2.206	10.156	43.396	211.606	139.912	115.119	1.186	94.402	61.483	1872.03	219.09
	10		85.359		14.4075										4.35036	756.167	562.328	379.176	26.667	1406.62	707.389	906.333	594.583	13.492	5.819	368.76	198.221	518.92	422.938	510.224	233.92	134.403	3.573	120.417	37.417	135.85	83.791	134.192	127.8	278.453	2.594	78.221	197.37	2329.05	648.683
	7		119.348		14.5739										4.55752	909.147	568.13	1137.06	130.699	1203.64	270.063	505	624.222	54.226	1.401	266.125	202.875	324.244	129.061	997.12	21.538	221.977	2.163	106.011	13.58	314.973	3.576	107.26	8.838	391.249	3.984	122.725	291.529	2113.27	944.103
	9		105.829		19.5489										4.76468	544.625	403.506	1333.2	269.61	423.223	289.842	567.713	424.861	48.451	2.041	289.186	97.166	119.745	173.614	299.313	131.896	135.676	6.089	45.969	5.325	201.475	7.042	112.205	36.165	755.051	7.527	132.071	205	1677.17	854.814
	8		70.682		26.2895										4.97184	152.818	198.602	1274.97	234.382	468.652	1040.08	209.111	165.889	41.905	0.278	241.125	91.875	427.3	93.916	1.222	20.941	792.612	6.013	102.724	2.585	261.445	11.372	107.557	101.222	705.347	185.946	178.525	14.909	2079.18	1599.12
	7		83.814		20.6589										5.179	82.936	39.792	1442.17	300.556	141.528	237.178	130.25	1.361	6.868	1.565	106.656	61.262	190.587	45.386	245.485	0.994	1357.62	6.324	753.126	3.94	158.759	9.158	129.127	23.568	1218.23	63.616	156.288	132.481	1500.42	989.395
	9		117.416		23.17										5.38617	24.691	18.561	1105.49	566.519	128.063	38.477	278.333	101.611	77.194	1.292	60.273	17.227	12.723	14.117	224.893	96.239	1725.56	72.5	657.559	100.789	161.358	41.865	49.155	5.962	1678.95	4.016	306.304	90.076	1467.95	536.549
	8		240.626		17.6186										5.59333	120.177	121.344	890.187	649.833	19.879	116.383	184.028	76.472	122.293	9.302	139.482	23.439	170.547	5.979	215.663	55.265	1891.99	135.12	1147.22	98.244	440.798	120.645	119.335	1.201	1701.3	389.629	579.507	152.583	1072.78	267.639
	8		107.76		17.7545										5.80049	50.6	46.553	600.183	275.957	196.798	242.036	47.528	12.139	971.074	176.045	85.125	125	186.853	1.818	27.997	3.651	1327.43	242.304	2395.72	176.056	1010.33	154.891	69.839	1.206	1660.5	780.5	1950.2	87.257	843.495	385.291
	16		81.882		17.5378										6.00765	26.588	14.903	628.216	224.445	35.305	35.296	147.472	70.463	1806.15	242.683	19.316	96.656	55.953	6.339	26.925	35.433	708.575	281.782	2526.69	317.742	1480.44	126.752	93.423	36.143	1418.36	620.314	2280.95	137.201	40.329	82.292
	13.8333		90.766		23.0468										6.21481	65.151	104.417	635.467	529.593	203.873	0.997	239.833	28.167	2109.91	169.109	42.094	3.656	64.292	1.048	125.436	11.139	343.12	240.096	1973.05	635.694	1746.68	138.004	174.824	4.402	1503.38	214.312	2562.33	365.588	158.417	50.167
	7.66667		58.322		22.7368										6.42197	106.683	144.041	253.882	402.445	152.791	64.556	88.972	65.389	2821.69	148.571	124.453	17.908	10.1	35.433	120.273	5	189.631	114.775	1073.68	634.702	1755.68	297.107	205.365	2.689	1291.98	261.865	2015.5	394	262.801	18.217
	8.5		243.716		25.163										6.62913	192.417	67.536	252.257	131.484	91.646	57.385	32.954	4.287	1798.83	192.169	161.5	3.5	94.428	129.387	76.239	5.035	326.572	12.16	731.214	355.47	1225.23	483.084	234.659	32.459	465.538	114.203	1612.55	459.906	182.035	24.844
	17.6667		105.443		23.479										6.83629	201.164	218.296	146.538	46.635	207.845	60.347	124.889	75.111	1825.05	414.956			186.555	38.01			309.161	62.432	371.52	162.889	1218.43	544.507	603.16	86.616	393.703	273.24	1554.71	493.571	163.317	51.45
	7.66667		113.168		21.3537										7.04345	211.874	222.519	68.106	14.183	223.77	130.179	141.111	142.778	1034.6	375.7			171.583	2.917			83.442	51.239	154.561	97.675	1010.79	532.719	1068.7	139.82	374.664	106.976	1438.98	780.245	249.12	154.996
	14.3333		74.158		21.1708										7.25061	222.123	242.356	135.707	126.273	157.098	34.385	49.259	39.574	695.095	439.499							57.469	0.888	114.236	104.597	344.719	178.436	1730.75	132.574	178.688	0.219	1587.79	864.212	51.481	41.873
	8.66667		102.353		22.0449										7.45777	204.167	28.333	53.274	11.473	262.703	228.863	6.361	48.639	371.443	454.606							105.45	4.237	160.629	102.816	209.772	82.179	2119.57	201.03	318.955	0	1488.48	783.839	33.072	101.639
	10.3333		84.972		31.8344										7.66493			173.257	7.455	205.947	221.006			403.727	239.671							51.054	7.466	66.082	30.925	194.244	48.031	2510.2	166.377	248.917	2.838	399.199	171.061	245.192	208.401
	8.66667		107.76		22.3021										7.87209			146.252	101.785	166	148.188			515.01	37.045							98.848	3.984	31.16	4.249	242.29	53.105	2573.3	275.466	96.792	0.741	152.5	148.159	467.782	300.192
	10.5		111.623		16.6928										8.07925			79.761	78.639					202.214	142.078							119.378	4.619	173.348	2.509	245.1	58.768	1377.13	200.274	4.255	3.935	168.259	273.77	166.617	112.983
	13.5		76.089		36.2655										8.28641			66.673	40.366					137.442	64.299							63.759	3.249	5.795	4.735	192.233	65.601	811.516	367.711	51.679	7.714	373.183	238.67	276.843	173.515
	7.16667		221.314		21.3881										8.49357			242.08	35.834					233.29	15.832							56.365	4.476	142.245	8.241	69.653	16.167	696.807	226.68	8.795	1.534	301.717	167.82	227.487	221.404
	6.5		39.783		38.4756										8.70073			264.643	43.95					187.106	82.489							57.879	50.948	197.542	39.958	3.672	59.39	685.979	224.822	3.422	1.188	154.335	241.731	357.583	74.867
	10		102.353		22.3771										8.90789			195.901	41.76					148.689	5.767							62.603	45.49	278.872	149.579	4.347	108.075	321.299	98.771	77.354	2.581	226.81	292.003	234.454	61.822
	8.66667		79.565		35.8191										9.11505			172.086	2.036					149.474	2.814							30.228	5.217	378.465	209.359	2.353	78.389	178.685	118.135	116.844	8.445	259.522	272.24	203.854	50.671
	5.5		76.861		29.2239										9.32221			25.873	4.38					243.269	142.37							28.601	4.26	130.923	126.168	3.033	29.004	387.493	29.409	86.409	1.625	439.188	136.245
	10.8333		82.269		37.1668										9.52937			27.187	59.114					652.234	214.286							154.256	1.387	95.169	16.49	6.354	35.478	381.655	106.576	262.08	2.161	83.082	143.472
	10.3333		98.104		22.0219										9.73653			31.219	4.327					563.953	255.242							178.436	6.483	125.732	88.916	81.496	29.002	582.191	125.777	166.258	49.282	39.289	76.187
	7		91.925		25.2716										9.94369			29.84	35.448					362.605	126.791							61.861	9.066	293.235	219.35	141.989	43.565	506.332	132.976	86.537	40.487	378.498	101.39
	10.8333		100.422		26.0361										10.1509			134.61	2.654					215.121	53.991							46.76	3.089	354	150.306	147.637	11.297	76.123	70.266	152.938	40.281	128.553	316.354
	7.5		86.904		23.5365										10.358			76.667	13.167					116.161	27.686							118.678	11.487	121.412	2.52	125.071	4.096	197.849	133.484	105.353	1.259	394.723	257.799
	6.16667		124.369		32.7615										10.5652									97.163	37.454							166.07	18.31	12.359	50.522	71.572	3.722	163.668	244.752	94.599	8.518	296.38	270.3
	11.8333		156.813		7.66378										10.7723									89.892	5.225							111.527	7.848	82.573	16.239	64.066	1.802	250.125	183.679	108.145	0.921	415.051	222.101
	6		72.999		15.398										10.9795									182.558	3.455									201.558	65.763	42.369	24.981	157.294	123.82	14.345	0.628	253.866	79.054
	6.83333		84.972		29.8118										11.1867									231.474	0.406									122.706	179.235	62.737	27.918	75.579	153.919	53.908	100.992	171.022	148.762
	7.16667		70.682		28.4691										11.3938									82.536	3.261									223.504	38.784	18.586	3.218	40.582	104.691	179.211	12.612	80.609	317.068
	6.33333		122.824		24.6528										11.601									107.031	9.184									91.028	35	28.942	70.614	139.755	12.253	168.625	34.5	368.064	214.348
	8.33333		147.543		24.8288										11.8081									76.96	48.023											153.726	91.014	11.004	133.781			163.941	8.371
	6.83333		50.211		34.4429										12.0153									207.202	159.177											284.061	20.816	0.267	37.138			247.247	52.273
	8.66667		98.491		29.6128										12.2225									276.1	28.311											319.287	5.641	22.556	71.417			315.975	38.669
	8.66667		66.047		22.866										12.4296									453.891	20.27											239.723	63.589	119.399	157.891			430.653	95.458
	12.6667		141.749		21.9048										12.6368																					276.5	127	189.232	110.418			140.194	142.994
	7		78.02		34.2328										12.8439																							164.165	17.149			89.417	150.583
	10.8333		132.866		19.4045										13.0511																							127.303	11.478
	10.6667		104.284		23.7837										13.2583																							49.666	2.063
	11.5		97.332		18.2818										13.4654																							64.162	4.643
	8.66667		72.999		26.7003										13.6726																							52.817	107.171
	7.83333		76.475		22.943										13.8797																							43.236	34.779
	11.5		126.686		11.1016										14.0869																							72.989	137.613
	9		101.194		19.676										14.2941																							58.457	17.807
	6.83333		148.702		28.9341										14.5012																							39.88	3.205
	8.66667		67.978		36.9214										14.7084																							49.292	15.788
	8.83333		102.353		12.0095										14.9155																							124.641	45.839
	12.3333		102.739		23.9388										15.1227																							73.688	6.812
	12.1667		104.671		19.3548
	8.83333		95.401		18.806
	12.5		119.348		33.3333
	15.5		93.856		16.6666
	8.33333		70.55		23.4453
	8.66667		106.177		16.1032
	7.16667		96.699		31.3009
	8.66667		116.967		15.6445
	8.16667		120.866		29.2494
	9.33333		90.817		27.1428
	8.66667		48.938		23.1427
	9.66667		105.068		32.0363
	14.5		85.103		26.1644
	8.33333		101.035		16.724
	7.5				25.3211

## Sheet: FIGURE 2
	Fig 2b					Fig 2c					Fig 2f					Fig 2h
	MP		Cell density			MP		Cell density			MP		Cell density			GSMTx	NaDeoxy	DMSO	Mß Cyclodextrin	Yoda1
	ST34	ST42	ST34	ST42		DMSO	Roscovitine	DMSO	Roscovitine		Explants	Organoids	Explants	Organoids		3.16993	1.02457	-0.53643	-1.9386	-2.61891
	29.3579	1.57645	1207.69	2281.95		236.847	48.4676	2584.43	2757.59		3.2382	267.042	921.445	4494.92		3.21299	2.75999	-0.45943	-0.4975	-5.70044
	16.5371	215.173	2167.67	3230.44		63.229	0	2995.76	2809.85		0	650.23	1914.87	3388.08		3.5078	2.11694	1.40439	0.514573	-2.57525
	34.33	3.0791	1781.82	2935.82		88.9296	0	2890.75	2621.34		0	145.21	820.887	4746.77		2.54362	1.90689	0.467126	-2.03562	-2.75722
	0	5.91481	1733.67	3274.52		55.3015	0	2237.11	2084.6		0	381.002	2475.01	4285.37		3.15218	1.16325	-0.61432	0.818599	-3.72101
	52.1444	206.968	1410.92	3491.77		64.6458	7.59193	2769.2	2732.51		0	653.582	1993.24	5308				-0.31282	-2.22239
	9.04871	73.9541	1725.87	2745		31.0697	17.6144	3783.9	2560.88		0	517.403	2207.83	5621.44				-0.54228	0.115978
	7.21821	117.59	1295.58	2906.11		57.7476	5.74439	2581.7	2522.83		0	0	2496.47	4142.79				0.247889	-1.35901
	0	25.3673	1243.24	2689.88		230.741	0	3113.33	2858.89		0	199.629	2518.26	4429.85				0.996246	-1.59357
	0	73.4942	2005.1	2417.05		21.8743	5.6141	3097.33	2662.9		0	0	1005.95	4288.98					-1.17962
		37.2138	1547.45	3342.6		66.9175	0	2907.81	1843.44		0	87.836	1692.21	4858.35					-0.95526
		304.333	1435.16	2380.82		141.991	18.5859	3050.13	1616.33		0	504.068	2213.52	4950.93
		189.59	2143.56	2750.81		109.4	8.65217	3034.16	2255.52		0	286.372	1471.07	4131.41
		367.34	1418.68	2214.39		39.711	72.2326	2839.47	2900.97		0	837.613	2410.47	3358.59
		24.2358	1440.57	3076.29		101.235	124.374	2830.7	3036.92		0	133.106	3815.41	4871.82
		34.2847	1645.69	2919.49		39.6902	121.195	2949	2192.06		0	478.476	2882.29	4606.39
		41.7988				104.297	58.7826	2722.82	3082.61		0	401.69	4473.32	4089.83
						31.699	108.9	2793.16	2664.53		0	173.787	4759.33	2160.03
						91.0504	31.7807	2535.09	2049.61		136.676	156.161	4224.8	4089.94
							12.1924	2851.14	1993.87		0	55.6823	2238.54	5106.37
							0	3269.04	2718.6		0	7.93679	1957.24	2847.68
							26.6364	3193.36	2738.67		0	42.1865	2684.55	3050.5
								2397.94	1644.71		0	538.337	2670.51	3160.89
								2640.91	2102.17			174.486		3394.77
								2345.48	2453.95
								1852.62	1767.34
								2345.32	2469.61
								2132.18	2071.97
								2342.31	2036.19
								2089.46

## Sheet: FIGURE 3
	Fig 3b
		Experiment #1																																	Experiment #2
	Time (s)	Control										w/ MP																							Control										w/ MP
	-300	0.987812	0.981183	0.995745	0.929639	1.05286	0.993548	0.883817	0.965343	0.921098	1.06777		0.883058	0.904336	0.993861	0.973882	1.08696	1.03383	0.995668	1.05497	0.874769	0.99354	0.988972	1.01973	0.989677	1.12046	0.997768	1.03774	0.993942	1.04091	1.01376	1.04335	0.990372	1.04244	0.998068	0.994412	1.01555	0.984482	0.958597	0.985823	1.01499	0.993369	1.00372	0.994265	1.02748	0.989803	0.9997	1.00869	0.983056
	-290	1.01402	1.04785	0.97766	0.933998	1.03443	0.964516	0.916183	0.939509	0.981704	1.02523		0.91979	0.88869	0.96194	0.982736	1.17719	1.03687	0.993502	1.12726	0.919385	1.02024	0.992529	0.977744	1.01258	1.09035	0.982143	1.00863	1.00303	1.04894	1.01376	1.01113	0.967908	1.09044	1.00221	0.978889	1.01555	0.972934	0.967469	0.976833	1.01071	1.01415	1	1.00287	1.02748	0.996132	1.0039	0.994078	0.983708
	-280	1.04509	0.996774	0.967021	0.892279	0.99418	0.971613	0.960166	0.933207	0.959977	1.01226		1.00075	0.935181	1.05034	0.990704	1.16325	1.09743	0.953069	1.15512	0.975077	1.02713	0.996443	1.01467	1.01839	1.06023	0.977679	1.07385	1.0419	1.05616	1.0337	1.03339	1.01797	1.07021	1.00662	0.989134	1.02368	0.968964	0.96071	0.981674	1.01499	0.9916	0.976427	1.0172	1.01773	0.999297	1.0024	1.0529	0.980775
	-270	1.04936	0.928495	0.976596	0.943337	1.04559	0.965806	0.907054	0.951481	0.941681	1.06633	0.926638	0.927286	0.959768	1.03008	0.964143	1.08778	1.02267	0.994946	1.06325	0.883692	1.0211	0.967627	1.04047	0.976774	1.13198	1.01674	1.05714	1.01969	1.0357	1.00585	1.02402	1.02632	1.04482	0.990892	0.986961	1.01486	0.977986	0.958175	0.982711	1.00036	1.00133	1.01241	1.02007	1.0164	1.00281	0.990999	1.05645	0.975888
	-260	1.05667	1.0172	0.982979	0.926526	1.03492	1.0071	0.895436	0.935098	0.951401	1.03749	0.941938	0.958771	0.953509	1.00184	0.967242	1.08039	1.02233	1.00866	1.09262	0.913846	0.995263	0.98826	0.995953	1.00645	1.01506	0.967076	1.01509	1.02272	1.01725	0.995873	1.01992	1.01669	1.07299	0.995584	1.0031	1.02878	0.985926	0.950993	0.981328	1.01	1.0221	0.959057	1.00538	1.00975	0.990858	1.0132	1.01382	0.973607
	-250	1.02681	1.01452	1.00851	0.930262	1.03492	0.990323	0.878008	0.936358	0.991995	1.02596	0.971754	0.981259	0.962897	0.948435	0.957503	1.137	1.0389	1.00866	1.0625	0.987385	1.01335	1.00391	0.935761	1.03484	1.06997	0.989397	0.996226	0.982332	1.00642	1.02545	0.989455	0.991014	1.06505	1.0069	1.00186	1.01718	0.974738	0.979299	1.00242	0.964655	1.01194	0.995037	1.00932	1.01086	0.989803	0.9961	1.02132	0.974259
	-240	1.02438	0.963978	1.00213	1.01059	1.11009	0.96129	0.887967	0.963453	0.991424	1.04542	0.908592	0.943028	0.963791	0.960712	0.979194	1.12797	0.891746	0.979061	1.07605	0.945538	1.01378	1.02063	0.965604	1.0071	1.05226	1.01339	1.01617	1.02776	1.01805	0.995186	1.00996	1.02054	1.0952	0.999448	0.996274	1.01973	0.972934	0.976764	0.990318	0.997501	1.01017	0.960298	1.01505	1.00532	0.99789	1.0009	1.03	0.979798
	-230	1.0067	1.01774	0.954255	0.952055	1.08293	1.00258	0.897095	0.959672	1.02459	1.02523	0.936053	0.986507	0.962003	0.933702	0.964143	1.05168	1.05176	0.99639	1.11295	0.906462	1.03661	1.01459	0.927162	1.00387	1.08857	0.979353	1.02102	1.00505	0.985158	1.01479	0.998828	1.043	1.08251	1.01546	0.991307	1.0058	0.997113	0.966202	0.998963	1.00607	0.993811	0.971464	1.02366	1.01529	0.991913	0.9961	1.01777	0.969371
	-220	0.998781	0.953763	1.02074	0.929016	1.02619	0.958065	0.899585	0.988028	0.966838	1.0757	0.926638	0.907046	0.936075	0.944138	0.939354	1.10336	1.14411	1.01877	1.08584	0.898462	1.04005	1.00249	0.935255	0.990645	1.05757	0.996094	1.02588	0.995457	1.04172	1.01513	0.994728	0.968549	1.01309	0.99172	1.00373	1.02019	0.979791	0.972117	1.00553	0.982863	1.03183	0.967742	1.02509	1.01352	1.00879	1.009	1.02329	0.977517
	-210	1.04875	0.98871	0.96383	0.902242	1.06596	0.982581	0.86639	0.907372	0.961692	1.01947	0.9439	0.94078	0.967814	0.944751	0.928287	1.10582	1.07476	0.966787	1.11069	0.920923	1	0.980078	0.975721	0.992258	1.09566	1.02679	0.944474	1.01868	1.02367	1.02579	1.01465	0.968549	1.08409	1.01628	0.974542	1.01207	0.979791	0.934094	0.997234	1.00107	1.02874	1.02605	1.00968	1.0062	1.0116	1.0069	1.01342	0.987944
	-200	1.05667	0.986559	0.965426	0.952055	1.08535	0.961935	1.02407	0.964083	1.01086	1.01514	0.941938	0.945277	0.955297	0.953959	0.925631	1.05578	0.975643	0.961011	1.06777	0.989538	0.990956	0.987549	0.986849	0.989677	1.10009	0.989397	0.991375	1.00757	1.02086	1.04677	1.04979	0.967266	1.10194	0.998068	1.00404	1.01741	0.979791	0.979721	0.992047	0.996073	1.01547	0.991315	1.0147	1.01462	0.981013	1.0087	1.01263	0.98436
	-190	1.05484	0.980108	0.97766	0.950809	1.08293	0.932258	0.907884	0.943919	0.953116	1.06273	0.926638	0.964768	0.923111	0.947821	0.954847	1.02051	1.10961	1.04188	1.03238	0.904923	1.00301	0.973675	0.972686	1.00032	1.1054	0.988839	0.995687	1.00858	0.982351	1.0368	1.03808	1.00257	1.06624	1.00193	1.00931	1.0253	0.950198	0.96409	0.998271	1.00464	1.00663	0.947891	1.01075	1.00776	1.00387	1.0045	1.00829	0.975562
	-180	1.05484	1.00323	0.987766	0.931507	1.08438	0.959355	0.902075	0.934468	0.903373	0.990627	0.918792	0.958021	0.903889	0.978514	1.03364	1.03856	0.962788	1.01227	1.04443	0.923077	0.983635	0.95482	0.955488	0.998387	1.06466	0.995536	0.948787	1.03836	1.00361	1.01891	1.02226	0.966624	1.04601	0.996964	0.994101	1.01253	0.976543	0.970427	0.990664	0.995002	1.01149	0.920596	1.02294	1.00222	1.01617	0.993399	1.03356	0.987618
	-170	1.02438	1.02581	0.978723	0.945828	1.07808	0.938065	0.927801	0.974165	0.983991	1.04326	0.934092	0.915292	0.907018	1.02333	0.966799	1.09106	1.05819	0.997112	1.02786	0.949846	1.01421	0.986837	0.943854	1.01581	1.03454	0.97154	1.03881	0.998486	1.00401	1.03748	1.03456	0.984596	1.06109	0.975711	1.00807	1.01346	0.985204	0.970427	0.95816	0.98929	1.01592	1.00372	1.01362	1	0.98699	0.997	0.993683	0.970674
	-160	1.04388	1.02258	1.01277	0.971357	1.016	0.965161	0.910373	0.902962	0.969125	1.02956	0.887015	0.916042	0.91283	0.978514	0.976981	1.04594	1.06089	1.04982	1.02861	0.894769	1.0168	0.98826	0.925645	1.02774	1.03189	1.03683	1.05822	1.05603	1.02407	1.04161	1.02812	0.998074	1.11067	1.00193	0.998137	1.01416	0.974738	0.978031	0.997234	0.990004	1.01857	0.949132	0.96595	0.996898	0.985584	1.0024	1.02013	0.966113
	-150	1.03047	1.02419	0.978191	0.980697	1.05771	0.976129	0.938589	0.933207	0.946255	1.01298	0.939584	0.915292	0.906124	1.00737	0.989819	1.03692	1.12517	1	1.0866	0.904	1.01249	0.975809	0.91654	1.00903	1.06732	0.972098	0.996226	1.03281	1.01284	1.00481	1.00586	0.982028	1.1075	1.00083	1.00869	1.01648	0.97546	0.988171	0.991701	0.957158	1.02741	0.954094	1.01398	0.98183	1.00492	1.0084	1.01619	0.972304
	-140	1.04327	1.01667	0.96383	1.01308	1.05917	0.959355	0.975104	0.964083	0.984563	1.04182	0.920361	0.923538	0.962897	0.98097	1.00354	1.04676	0.929296	1	1.08961	1.00708	1.00947	0.950551	0.924633	1.0029	1.06643	0.973772	0.968194	1.02373	0.995588	0.992091	1.00469	0.979461	1.07219	1.00248	0.993791	1.06476	0.977625	0.986481	1.00277	0.97608	1.01857	0.995037	1.0043	1.01219	0.976442	1.0111	1.01579	0.980775
	-130	0.949421	1.05215	0.96383	0.950809	1.0388	0.95871	0.93112	0.963453	1.00343	1.01658	0.915653	0.895802	0.95038	1.02149	1.00133	1.07465	0.968539	1.01083	1.03539	1.00277	1.03015	0.961224	0.911988	1.02774	1.03189	1.02567	1.01402	1.02473	1	1.01513	1.0082	1.03723	1.04522	0.999172	0.968954	1.01857	0.984482	0.977186	0.979599	0.98322	0.992485	0.991315	0.999642	1.00199	0.986287	0.9991	1.03	0.986315
	-120	1.01889	1.01398	0.976596	0.896015	1.06499	0.981935	0.960996	0.940769	1.04345	0.984138	0.915653	0.876312	0.924452	1.00982	1.03364	1.12141	1.05819	0.98917	1.09563	0.931077	1.02627	0.982924	0.964593	1.12387	1.05049	1.01786	1.00755	1.01716	0.964701	1.01479	1.03691	1.01284	1.00833	1.00138	1.00217	1.03435	0.984482	0.978031	0.985131	0.983934	0.98939	0.962779	1.0086	1.00598	0.987342	1.003	1.03158	0.974585
	-110	1.02316	1.02581	1.01383	0.879826	1.06499	0.978065	1.00664	0.909263	0.986278	0.997837	0.943507	0.901799	0.936522	0.996931	1.01594	1.05496	1.01252	1.01227	0.987952	0.941538	0.983635	0.980434	0.895296	1.13516	1.0062	1.0173	1.0124	1.02423	0.981548	1.00585	0.998828	1.00257	1.04165	0.985371	0.998137	1.02646	0.98773	0.979721	0.98686	0.974295	1.0252	0.954094	1.00036	1.00842	0.999297	1	0.979076	0.991202
	-100	1.0262	1.01667	1.00319	0.914072	1.03589	1.05097	0.826556	0.904222	0.984563	0.999279	0.923892	0.909295	0.956191	1.00675	0.971669	1.04676	0.967862	1.02455	0.997741	0.945846	1.00172	0.98328	0.953971	1.00355	1.02834	0.985491	1.02965	1.02928	1.02046	1.00413	1.05565	1.0276	1.04324	0.998896	1.01211	1.01277	1.0018	0.975496	0.988589	0.993574	1.00884	0.956576	0.997491	1.00598	0.995781	1.0114	1.00118	0.982731
	-90	1.05728	0.987097	0.942553	0.94396	0.99806	1.00065	0.954357	0.938248	0.947399	1.02307	0.965084	0.884558	0.943228	1.05341	1.02745	0.9516	1.0521	1	1.04292	0.955077	1.00388	0.959801	0.962064	0.970323	0.973428	0.969308	1.01186	1.02675	1.03249	1.00069	1.00703	0.979461	1.07933	1.01518	0.994412	1.0383	0.988813	0.972962	0.995159	0.980721	1.02785	1.01985	0.994265	0.991137	0.981364	1.0174	1.00908	0.987292
	-80	0.990859	0.964516	1.01649	0.917186	1.04219	0.98129	0.926971	0.94644	0.983991	1.04831	0.961946	0.905547	0.944122	1.07919	0.921204	1.02953	1.02774	0.986282	1.16867	0.954154	0.993971	0.96905	0.986849	1.03323	1.04163	1.02679	1.02426	1.00303	1.01966	0.985557	1.02695	1.01348	1.04839	0.991996	1	1.01811	0.985565	0.984791	0.992739	0.990718	0.992042	1	0.998208	1.01041	0.971167	1.0018	1.01895	0.990225
	-70	0.979281	0.997312	1.01117	0.957036	1.03928	0.964516	0.920332	0.925646	1.02001	1.0411	0.964692	0.921289	0.973625	1.02087	0.936698	0.97539	0.906631	1.00722	1.05798	0.951692	0.978036	0.966916	0.984825	1.01935	1.00266	1.01395	1.05822	1.0005	0.982351	1.00757	1.03222	0.982028	1.06902	0.971847	0.98634	1.00627	0.989534	0.977186	0.941909	0.983577	1.01768	1.01241	1.01183	0.991801	0.976793	1.0231	0.96289	0.982079
	-60	1.00183	1.04839	1.00585	0.929639	1.04898	0.991613	0.882988	0.941399	0.922813	1.06273	0.979992	0.955022	0.958873	0.991406	0.958389	0.972108	0.890054	1.00072	1.03163	0.935077	0.96124	1.01708	0.89479	1.05129	1.01151	0.976562	1.01024	1.00404	1.01685	0.994842	1.03046	1.0122	1.06426	0.995308	1.00745	1.01277	0.988452	0.974651	0.964385	0.983577	1.00884	0.998759	0.961649	1.00089	0.968706	1.0126	1	0.99609
	-50	0.993906	0.97957	0.984043	0.880448	1.05723	0.957419	0.944398	0.94581	0.949686	1.01802	0.962338	0.951274	0.942781	1.03069	0.951749	0.907301	1.07679	0.994224	1.05873	1.00154	0.964686	0.996798	0.967122	1.03806	0.969885	1.00056	0.981671	1.01716	0.995588	0.982462	0.977739	1.01155	1.04839	1.0058	0.995033	1.02368	0.988813	0.976341	0.983402	0.973938	1.0084	0.956576	0.989606	1.00377	0.954993	1.0153	0.971575	0.986641
	-40	1.04266	1.01613	0.990957	1.00498	1.08681	1.06258	0.926971	0.969124	0.920526	1.02596	0.954884	1.04348	0.942781	0.974217	0.927402	0.962264	1.11333	0.955957	1.02334	0.967077	0.989233	1.02277	0.922104	1.05677	1.01329	0.944754	0.955256	0.992428	1.03169	1.00206	1.04335	1.02824	1.01785	1.00166	0.998448	0.98143	0.980512	0.956485	0.974412	0.97251	1.0168	1.01613	1.01219	1	0.9782	1.0243	0.978681	0.981753
	-30	1.05972	1.01452	1.00957	0.91594	1.04316	0.969032	0.951867	0.919345	0.978273	1.01802	0.9643	1.04123	0.955744	1.0841	0.896857	0.932732	1.02571	0.975451	1.06928	0.921231	0.992248	0.99751	0.954982	1.05484	1.00531	1.01228	1.01078	1.00757	1.02246	0.997593	1.04277	1.00513	1.00198	0.998344	0.996274	1.02461	0.997474	0.960287	0.964039	0.990361	1.01282	0.998759	1.00323	0.982938	0.985232	1.0144	0.996052	0.994135
	-20	1.06216	0.986559	1.00106	1.03674	0.99612	0.997419	0.920332	0.977316	0.99028	1.04254	0.976854	1.00825	0.957532	0.968079	0.974768	1.04184	1.04736	1.00794	1.13102	0.940615	0.96081	0.989328	0.926151	1.16968	0.968999	0.978795	1.01132	1.0318	1.02367	1.00069	1.01582	0.965982	1.02777	0.99862	1.00435	1.00789	0.974738	0.96409	0.980636	0.986433	0.985411	0.985112	0.985305	0.992688	0.983122	1.0066	1.00197	0.978169
	-10	1.04205	1.0086	0.997872	0.948941	1.02231	1.00129	0.942739	0.974795	0.990852	1.06921	0.990192	1.04723	0.957979	1.08349	0.984949	1.01477	0.873478	1.00144	1.13931	0.972308	1.01034	1.01494	0.96004	1.12194	0.976971	1.01116	0.971429	0.997476	1.01003	0.980399	1.03691	0.967908	1.01706	0.998068	0.983545	1.00975	0.971851	0.99155	0.996542	0.985005	1.00354	0.98263	0.985663	0.982717	0.973277	1.0006	1.01856	0.981753
	0	1	1	1	1	1	1	1	1	1	1	1	1	1	1	1	1	1	1	1	1	1	1	1	1	1	1	1	1	1	1	1	1	1	1	1	1	1	1	1	1	1	1	1	1	1	1	1	1
	10	1.03413	0.975269	1.00585	0.922167	0.993695	1.03032	0.951037	0.918715	0.993139	1.02884	1.01648	0.989505	1.00224	1.01351	0.987605	1.05414	1.0274	1.09892	1.03539	0.974769	0.993109	1.00178	0.952453	1.1071	0.950399	1.04632	1.04636	1.02019	1.01885	0.973865	1.01933	0.999358	0.998413	1.00166	0.999069	1.02878	0.980152	1	0.974412	0.987147	1.00354	1.0062	1.00466	0.981609	0.966948	0.990099	0.974339	0.992506
	20	1.00853	0.949462	0.957979	0.942715	1.01988	1.06129	0.985062	0.944549	0.987993	1.02163	0.976069	0.884558	0.975861	1.05279	0.992917	1.06153	1.04195	1.03899	0.984187	0.939385	0.978036	0.998933	0.947395	0.966129	0.937998	1.00279	0.963881	0.99899	0.972323	0.984869	0.968951	0.985237	1.01269	1.00607	0.978889	1.02925	0.964995	0.975496	0.980982	0.974652	1.0137	0.973945	1.00896	0.952138	0.978551	0.9973	0.988551	0.979146
	30	0.974406	1.00591	0.988298	0.909091	1.07081	1.00452	0.906224	0.916824	0.927959	1.00865	0.94743	0.996252	0.96245	1.02824	0.960602	0.989336	0.911028	0.966787	1.19804	0.841846	0.993971	1.01316	0.925139	0.996452	0.843224	0.949777	0.992992	0.984856	0.989571	0.972834	0.981254	0.932606	0.95716	1.00359	1.01366	1.01834	0.97546	1.00634	0.985477	0.947519	1.01503	0.937965	1.01039	0.94261	0.959564	0.989199	1.02606	0.963506
	40	1.03352	0.998925	0.975	0.973225	1.00533	0.986452	0.946888	0.931947	0.923385	1.05984	0.966261	0.973013	0.974519	0.990792	0.961487	1.02133	1.05717	1	0.98494	0.893231	0.968131	0.997154	0.892767	0.975484	0.919398	0.921875	0.94124	1.00454	0.963097	0.929849	0.975395	0.898588	1.01587	0.995584	0.997516	1.00905	0.974738	0.997465	0.978907	0.980364	1.0084	1.01613	1.00466	0.935963	0.968354	1.0012	0.956178	0.96709
	50	0.999391	0.966129	0.98617	0.919054	1.07371	0.981935	0.944398	0.957152	0.93825	1	0.953315	1	0.940992	1.05832	0.929615	1.00492	0.843031	1.00578	0.999247	0.882154	1.02799	1.02704	0.933738	1.09774	0.834367	0.96875	0.934771	0.997981	0.990774	0.952201	0.974224	0.925546	0.965093	1.01076	1.00745	1.01346	0.963551	0.986903	0.986515	0.978936	0.98939	0.995037	0.989606	0.953911	0.951477	0.992199	0.980261	0.972304
	60	0.999391	0.974731	0.994681	0.942715	1.04704	0.96	0.954357	0.964713	0.931961	0.976208	0.946646	0.946777	0.921323	1.0663	0.932271	0.979491	0.803789	1.00072	0.936747	0.849538	1.0112	0.973319	0.940819	1.1329	0.801594	0.873884	0.906199	1.00808	0.979944	0.93088	0.95372	0.910141	0.93455	0.99586	1.00062	1.01973	0.971851	0.992395	0.974758	0.986076	1.01282	1.02233	1.00251	0.943718	0.952532	0.987699	0.974339	0.964158
	70	0.97989	0.953763	0.985638	0.856787	1.03831	0.928387	0.936929	0.930057	0.969697	0.997837	0.952923	0.956522	0.985695	1.04052	0.930943	1.0361	0.787889	0.987726	0.97741	0.844615	1.00215	1.01281	0.925139	0.935484	0.804252	0.875	0.974124	0.991418	0.96069	0.904058	0.92853	0.87484	0.963507	0.999172	1.0208	1.02089	0.968964	0.986903	0.987898	0.978936	1.01017	0.967742	1.0086	0.939065	0.96097	0.960096	0.933675	0.964809
	80	1.04936	0.94086	0.988298	0.950809	1.01794	0.968387	0.980913	0.943919	0.905089	1.05407	0.976069	0.982009	0.908806	1.05095	0.963701	0.984413	0.817321	1.0426	0.926205	0.870769	0.989233	0.97154	0.925139	0.942903	0.684677	0.871652	0.956873	0.95154	0.965503	0.88652	0.923843	0.896662	0.783023	1.00359	1.01428	1.02205	0.974377	0.982256	0.98029	0.976437	1.0084	0.968983	0.990323	0.939951	0.959564	0.966097	0.96289	0.956012
	90	1.0195	0.967742	0.999468	0.919054	1.00436	0.984516	0.99668	0.921865	0.937679	1.04254	0.973715	0.894303	0.942781	1.01412	0.979194	1.0361	0.824087	0.986282	0.994729	0.854769	1.01378	0.993597	0.908953	0.944516	0.806023	0.887835	0.920755	0.983847	0.935018	0.859697	0.90041	0.868421	0.923443	1.00524	0.994722	0.999071	0.963551	0.986058	0.979599	0.988576	1.01636	0.998759	1.00108	0.949479	0.956048	0.959796	0.973549	0.936787
	100	0.948812	0.944086	0.980851	0.98132	1.03055	0.967742	0.952697	0.952741	0.947399	1.062	0.972538	0.876312	0.95485	0.990792	0.992032	0.971288	0.826455	0.955235	0.85994	0.836923	1.00775	0.954465	0.879616	1.06903	0.830824	0.849888	0.955256	0.966179	0.950662	0.881706	0.881078	0.85751	0.93217	1.00276	0.998137	1.02344	0.966438	0.992395	0.973029	1.00536	1.0252	1.02481	1.00179	0.944161	0.952532	0.966397	1.00316	0.93581
	110	0.984765	0.974194	0.963298	0.947073	1.01552	0.991613	0.912033	0.942029	0.957118	1.02307	0.985485	0.924288	0.931158	0.981584	0.996016	0.986054	0.788227	0.94296	0.868223	0.835692	0.991817	0.964781	0.877086	0.905806	0.800709	0.835937	0.918598	0.933872	0.935419	0.879298	0.864675	0.862644	0.879016	0.986475	1.01521	1.0318	0.966438	0.997043	0.946404	0.964298	1.03006	1.02854	1.01864	0.933969	0.944796	0.944194	0.998026	0.927012
	120	0.973796	0.929032	0.978723	0.946451	1.02231	0.974839	1.00166	0.957782	0.982847	0.965393	0.976854	0.95952	0.922217	0.988336	0.957503	0.979491	0.811231	0.940072	0.974398	0.885538	1.00818	0.945571	0.868993	0.920323	0.807795	0.863281	0.932615	0.940939	0.915764	0.882393	0.895723	0.891528	0.9048	1.00524	1.00807	1.03157	0.984121	0.950993	0.989972	0.99286	1.02122	1.04094	0.951254	0.949036	0.953938	0.948695	0.941966	0.91854
	130	0.97075	0.934409	0.994149	0.947696	1.02037	0.974194	0.93278	0.956522	0.942824	0.999279	1.00745	0.961019	0.911489	0.958257	0.974768	0.968007	0.792287	0.929964	0.949548	0.822769	1.00215	0.959445	0.828022	0.947097	0.806909	0.822545	0.914825	0.931348	0.922984	0.847662	0.845343	0.844031	0.723126	1.00138	1.01211	1.02786	0.955973	0.969582	0.992393	0.997144	1.0137	1.00248	1	0.945712	0.938467	0.935494	0.958547	0.919844
	140	0.955515	0.947849	1.03777	0.952677	0.982056	0.93871	0.973444	0.957152	0.997713	0.935112	0.963515	0.907046	0.883773	0.90485	0.954405	1.02543	0.778078	0.943682	0.958584	0.869846	0.989664	0.919602	0.925139	0.932258	0.781222	0.844308	0.911051	0.917214	0.900923	0.890303	0.829525	0.811297	0.902816	0.993928	1.01335	1.02716	0.958138	0.986058	0.985131	0.987147	1.03625	0.988834	0.993548	0.93552	0.915963	0.933993	0.983419	0.917563
	150	0.966484	1.00968	1.03564	0.947696	1.03152	1.01355	1.01079	0.967234	1.00686	1.04037	0.987054	0.893553	0.927135	0.936771	0.97344	0.990156	0.79567	0.940072	0.849398	0.772615	1.00646	0.91889	0.842185	0.918065	0.782108	0.790737	0.854447	0.904594	0.873245	0.898212	0.830697	0.81258	0.815946	0.990063	1.00745	1.03041	0.95886	0.986058	0.977178	0.969297	1.03758	1.01613	0.99319	0.927986	0.905767	0.929193	0.955389	0.912023
	160	0.904327	0.945161	0.978191	0.924658	1	0.983226	0.911203	0.955261	0.972556	0.979092	0.958415	0.853823	0.926241	0.906077	0.955733	1.00246	0.780785	0.9213	0.795934	0.840615	0.990525	0.920669	0.883156	1.05871	0.816652	0.824777	0.843666	0.943463	0.900521	0.894429	0.847686	0.85751	0.809599	1.01435	0.995033	1.03598	0.956694	0.979299	0.988589	0.983934	1.03758	1.05335	0.993548	0.930645	0.901899	0.917192	0.960916	0.920495
	170	0.921999	0.926344	0.989362	0.891034	1.05189	1.01226	1.03402	0.922495	0.965695	1.01514	0.964692	0.871064	0.924899	0.883978	0.96857	0.922067	0.802774	0.888809	0.791416	0.808923	0.96727	0.903949	0.822458	0.919032	0.766165	0.74721	0.823181	0.958102	0.898917	0.892366	0.837141	0.806162	0.902816	1.00304	0.990686	1.02994	0.948394	0.997465	0.968188	0.991432	1.00884	1.00744	1.00143	0.937071	0.883966	0.90099	0.954994	0.928315
	180	0.957952	0.985484	0.970745	0.883562	1.03395	0.967097	0.917012	0.94518	1.00286	1.02019	0.965084	0.816342	0.929817	0.899325	0.958389	0.964725	0.772666	0.925632	0.878012	0.843692	0.979759	0.920669	0.805766	0.957742	0.739593	0.777902	0.942318	0.924281	0.877657	0.894429	0.827768	0.802311	0.880206	1.00359	1.03384	1.04875	0.950198	0.994508	1.01003	1.00321	1.02431	0.96402	0.984946	0.933747	0.874473	0.90219	0.954205	0.903877
	190	0.93053	0.970968	0.994681	0.914695	1.03783	0.955484	1.04979	0.933207	1.0223	1.00505	0.948607	0.882309	0.857398	0.873542	0.959717	0.958983	0.769959	0.91769	0.871988	0.915692	0.942722	0.931697	0.877592	0.986774	0.762622	0.737723	0.659299	0.920747	0.826715	0.89099	0.838313	0.82285	0.857596	0.991168	1.03726	1.04526	0.939733	0.978876	0.977178	0.993217	1.03006	1.0397	0.996416	0.926213	0.86955	0.89649	0.977102	0.9029
	200	0.907374	0.973118	1.00957	1.00498	1.06547	0.991613	1.04647	0.933207	1.00114	1.00577	0.967438	0.910795	0.886008	0.903008	0.888446	0.987695	0.802436	0.914801	0.923193	0.920308	0.964255	0.93561	0.818918	1.05677	0.806023	0.748884	0.853369	0.940939	0.848375	0.897868	0.845929	0.891528	0.88695	1.01877	0.998448	1.03203	0.961386	0.989861	0.994467	0.982506	1.04332	1.00868	0.990681	0.910259	0.855837	0.893789	0.969996	0.910394
	210	1.00061	0.994624	1	0.917186	1.00921	0.959355	1.01494	0.933837	1.03488	0.986301	0.928207	0.88081	0.864998	0.918355	0.911023	0.97621	0.786874	0.916245	0.79744	0.885846	0.972438	0.934543	0.825999	0.961935	0.813109	0.772321	0.841509	0.921757	0.88568	0.823246	0.842414	0.81258	0.836176	0.988683	1.01521	1.02646	0.928907	0.989438	0.992393	1.00143	1.02431	0.98139	1.00215	0.90472	0.868143	0.889289	0.938018	0.913327
	220	0.928093	1.01022	1.03032	0.872976	1.04995	0.986452	0.951037	0.950851	1.02687	1.01154	0.985485	0.871064	0.86008	0.918355	0.889774	0.926169	0.779432	0.908303	0.816265	0.889846	0.978898	0.917467	0.808295	0.927097	0.825509	0.729911	0.82965	0.960121	0.809467	0.874484	0.864089	0.817715	0.850853	1.00773	1.02453	1.04503	0.943342	0.994508	0.984786	0.995002	1.02918	1.00868	1.0086	0.90339	0.841772	0.875488	0.945124	0.901597
	230	0.95064	0.963441	1.02128	0.886052	1.0354	1.01226	0.956846	0.943289	1.03431	1.04182	0.953315	0.85982	0.874385	0.890731	0.956618	1.03281	0.758119	0.910469	0.799699	0.898462	0.925065	0.906795	0.806272	0.804516	0.810452	0.734933	0.83504	0.933872	0.826314	0.827373	0.825425	0.81258	0.936136	1.03202	0.984787	1.04434	0.918441	0.984791	0.985131	0.99643	1.04819	1.01613	0.997133	0.908708	0.847046	0.878188	0.947888	0.895732
	240	0.901889	0.981183	1.00798	0.933375	1.07274	0.909677	0.928631	0.94959	0.995426	0.979092	0.967046	0.913793	0.859633	0.873542	0.976096	0.90566	0.75203	0.916968	0.786898	0.900615	0.951335	0.938456	0.808801	1.06065	0.762622	0.757813	0.876011	0.929833	0.813478	0.873109	0.830697	0.826701	0.894486	0.989787	1.0118	1.04364	0.948394	0.995353	0.969225	1.01071	1.04951	0.997519	0.975627	0.917571	0.842124	0.873987	0.976313	0.900945
	250	0.941499	0.959677	1.01489	1.04545	1.02328	1.01161	0.960996	0.954631	1.06461	1.01081	0.939976	0.888306	0.857398	0.930632	0.989376	0.907301	0.759472	0.914079	0.890813	0.910154	0.925495	0.928851	0.847749	0.946452	0.85031	0.797991	0.855526	0.947501	0.78941	0.856946	0.806678	0.813864	0.906386	1.01242	1.02266	1.01857	0.940455	0.984368	0.988589	0.96894	1.03714	0.971464	0.987814	0.907379	0.847046	0.867087	0.930912	0.890192
	260	0.997562	0.958602	1.03404	0.88543	1.04947	0.991613	0.951867	0.944549	0.997141	0.994953	0.932915	0.931034	0.832365	0.906077	0.954847	0.954061	0.763532	0.910469	0.926958	0.920923	0.942291	0.953753	0.830551	0.874194	0.839681	0.779018	0.858221	0.896012	0.830726	0.824278	0.83597	0.800385	0.908766	0.996136	1.00404	1.03459	0.939372	0.986903	0.992393	1.00143	1.05305	1.07072	0.976703	0.895413	0.865331	0.866487	0.98184	0.896709
	270	0.984156	0.989247	1.03245	0.946451	1.01746	0.986452	0.960996	0.961563	0.922813	1.00216	0.970969	0.904048	0.836388	0.914672	0.964586	1.01641	0.748309	0.903249	0.865964	0.895385	0.992679	0.914977	0.803237	1.05645	0.839681	0.815848	0.878167	0.877839	0.783394	0.823246	0.806678	0.818357	0.900436	1	1.01056	1.03923	0.962829	0.982256	0.982019	0.99643	0.998674	0.903226	1.00072	0.915577	0.851969	0.855686	0.963679	0.894102
	280	0.973187	0.96828	1.03138	0.905355	1.05965	1.00839	0.947718	0.929427	0.997141	0.98558	0.968615	0.934033	0.79705	0.908533	0.949535	1.02051	0.798038	0.894585	0.822289	0.939385	0.96081	0.965137	0.808295	0.945806	0.834367	0.868304	0.885175	0.909137	0.812675	0.812586	0.79379	0.810655	0.888536	0.996688	0.991307	1.02252	0.96716	0.993663	0.982019	1.0025	1.05349	0.966501	0.989606	0.895413	0.855485	0.859286	0.956178	0.888237
	290	0.956734	0.961828	1.00585	0.970735	1.02425	0.972903	0.957676	0.958412	0.99028	0.997116	0.957238	0.889055	0.823424	0.96194	0.961045	1.02051	0.789242	0.885199	0.870482	0.919385	0.936262	0.9381	0.796156	0.945161	0.80868	0.832031	0.803235	0.910651	0.845568	0.836314	0.80082	0.826059	0.884966	1.0149	0.976715	1.02762	0.959942	0.985636	0.990318	1.01107	1.01857	0.956576	0.978495	0.892533	0.866034	0.842484	0.922621	0.886934
	300	0.959781	0.954301	0.98617	0.922167	1.06208	0.984516	0.941909	0.961563	1.01258	1.03317	0.952138	0.914543	0.818507	0.916513	1.01372	1.04594	0.788904	0.923466	0.86747	0.914769	0.945736	0.944148	0.79565	1.04903	0.820195	0.805804	0.80593	0.917718	0.777377	0.844567	0.801406	0.799101	0.915113	1.00248	0.994412	1.03552	0.956333	0.984791	0.976141	1.02463	1.042	0.959057	1.01183	0.905163	0.840717	0.831683	0.946309	0.887586
	310	1.00853	0.955376	0.994149	0.855542	0.99321	0.985161	0.93195	0.967864	1.05546	1.00649	0.948607	0.889055	0.834153	0.941068	1.01018	0.990156	0.801421	0.909025	0.798946	0.918154	0.940999	0.929207	0.788569	1.03806	0.834367	0.873326	0.881402	0.927814	0.804252	0.862105	0.783831	0.810013	0.879413	0.985923	0.986029	1.01741	0.935763	1.00042	0.973721	1.02071	1.05747	0.98139	1.00143	0.910038	0.827356	0.823282	0.931307	0.887586
	320	1.00488	0.993548	1.01543	0.917186	1.07226	1.00645	0.957676	0.982987	0.950829	0.980534	0.9388	0.868816	0.828789	0.877839	1.00797	1.07875	0.759472	0.916245	0.850904	0.907385	0.939276	0.943436	0.767324	1.05161	0.81488	0.853795	0.90027	0.934881	0.829924	0.875172	0.826596	0.813222	0.85125	1.00055	1.00466	1.04062	0.958499	1.00042	0.978562	1.01928	1.05924	0.921836	0.98853	0.90893	0.834388	0.819682	0.930122	0.9029
	330	1.04144	0.99086	0.987766	0.89726	1.06547	1.06	0.938589	0.976686	0.993139	0.993511	0.967046	0.910045	0.801073	0.94291	1.01859	0.964725	0.792625	0.919134	0.810994	0.909846	0.94143	0.929918	0.791098	0.920323	0.877768	0.83817	0.837736	0.936901	0.815884	0.845598	0.803163	0.821566	0.869893	0.981783	0.967091	1.03969	0.928907	0.984791	0.9713	1.00036	1.06101	1.01489	0.999283	0.884334	0.842827	0.818782	0.928148	0.881069
	340	1.01341	0.969355	0.996277	0.975716	1.10815	1.03613	0.965975	0.974165	0.914237	1.02884	0.962338	0.974513	0.796156	0.932474	0.996459	1.02543	0.827131	0.900361	0.883283	0.886154	0.944875	0.933476	0.797167	0.91	0.83791	0.851562	0.792992	0.91469	0.784597	0.881362	0.819566	0.793325	0.93574	0.999724	0.998448	1.0195	0.945507	1.00296	0.976833	1.04106	1.05305	1.01861	0.972401	0.913805	0.844585	0.80408	0.909593	0.896709
	350	1.05363	0.989247	0.996809	0.891034	1.08438	1.01032	0.956846	0.972905	0.924528	1.00072	0.934876	0.925787	0.780063	0.877225	0.998229	1.01641	0.745264	0.898195	0.862952	0.870154	0.937123	0.964781	0.818918	0.897419	0.841453	0.84096	0.907817	0.954064	0.805455	0.889959	0.811951	0.848524	0.895676	1.02291	0.989134	1.01625	0.932515	0.993663	0.984786	1.02535	1.0557	0.990074	0.994624	0.918679	0.863221	0.805281	0.899329	0.886608
	360	0.978062	0.953226	0.97766	1.00498	1.09748	1.08	0.901245	0.992439	1.04288	0.976929	0.938015	0.96027	0.749218	0.901166	0.98672	0.959803	0.819689	0.905415	0.923946	0.884923	0.924203	0.909996	0.794638	0.892258	0.821081	0.830357	0.943396	0.90106	0.787405	0.888583	0.80785	0.81258	0.911146	0.999724	0.965539	1.04294	0.948755	0.997465	0.973029	1.01428	1.05747	1.00868	1.00573	0.928651	0.868847	0.791479	0.880379	0.87944
	370	1.03047	0.970968	1.00798	0.925903	1.04171	0.999355	1.00498	0.943919	0.926244	0.94881	0.945077	0.973763	0.716138	0.899939	0.998672	1.03692	0.810893	0.913357	0.822289	0.938769	0.94789	0.932408	0.782499	1.08387	0.797166	0.854353	0.905121	0.892479	0.796229	0.829092	0.82894	0.809371	0.87981	0.995032	1.01087	1.02948	0.952364	1.00042	0.994813	1.02356	1.05393	1.00744	0.989606	0.914691	0.842124	0.789979	0.885906	0.889866
	380	1.05302	0.952151	1.01117	0.91594	1.09942	1.00839	0.975934	0.974165	1.00286	0.987022	0.935661	0.885307	0.729996	0.874156	1.04869	1.01805	0.797023	0.934296	0.879518	0.901538	0.946598	0.916756	0.792109	0.916129	0.81488	0.848772	0.849057	0.917718	0.753309	0.854195	0.826596	0.822208	0.873463	0.993376	1.0031	1.03203	0.950198	0.989861	0.986169	1.00821	1.06057	1.02978	1.00251	0.908043	0.860408	0.79688	0.909199	0.883675
	390	1.04205	0.970968	0.992021	0.935243	1.04074	0.965161	0.942739	0.950221	1.03545	1.01009	0.934876	0.895802	0.735807	0.874156	0.997344	1.03938	0.788227	0.914079	0.838102	0.933538	0.955211	0.95233	0.813354	1.06129	0.806023	0.886161	0.918059	0.906613	0.804252	0.857978	0.840656	0.806804	0.890916	1.01021	0.989444	1.0455	0.947311	0.972117	0.986515	1.03427	1.06322	0.997519	1.00394	0.928872	0.845992	0.778878	0.877221	0.889541
	400	1.02742	0.954839	1.01809	0.881694	1.08535	0.998065	0.882158	0.965974	1.05031	1.01442	0.919576	0.937031	0.721055	0.832413	1.0332	1.05168	0.780108	0.896751	0.935994	0.900615	0.94789	0.938812	0.796662	0.919032	0.844996	0.874442	0.940701	0.906108	0.804252	0.889271	0.858231	0.845956	0.87267	1.01546	1.00404	1.03993	0.941898	0.995353	0.972683	1.00964	1.05526	1.00372	1.00287	0.904498	0.851969	0.772877	0.874062	0.900293
	410	1.08775	0.963441	0.984043	0.992528	1.08584	1.01419	1.01245	0.958412	0.993139	1.02668	0.918399	0.925787	0.713903	0.933088	1.03232	1.08696	0.768268	0.933574	0.850151	0.880308	0.960379	0.956599	0.819929	1.01871	0.845881	0.81808	0.893261	0.90005	0.797433	0.871389	0.830697	0.821566	0.882586	1.01325	0.996274	1.03993	0.957055	0.992818	0.963693	1.00536	1.05128	1.02854	1.01075	0.927543	0.853376	0.778278	0.856297	0.884979
	420	0.977453	1.00699	0.993085	0.975716	1.02716	0.943226	0.93278	0.928796	0.979417	1.01081	0.91683	0.961019	0.738042	0.877839	1.05091	0.969647	0.789919	0.914079	0.978916	0.919692	0.971576	0.985059	0.815883	0.854839	0.832595	0.852679	0.826954	0.885916	0.81428	0.904058	0.804921	0.866496	0.869496	1.00331	0.989444	1.00929	0.95886	1.00253	0.977178	1.00928	1.05924	1.03846	1.00036	0.897186	0.857947	0.776178	0.884722	0.878462
	430	0.962828	0.970968	0.983511	0.968867	1.07614	1.0729	0.975104	0.931947	0.979417	1.00216	0.923499	0.94003	0.696468	0.865562	1.08189	1.06235	0.745602	0.888809	0.963855	0.891077	0.965547	0.949128	0.791603	0.939355	0.845881	0.83817	0.9531	0.933872	0.849178	0.911967	0.801406	0.835045	0.901626	1.00773	1.00124	1.04109	0.966438	0.968314	0.970263	0.994645	1.04156	1.06452	1.0276	0.928207	0.860056	0.765677	0.850375	0.877159
	440	1.00548	0.957527	1.0367	0.897883	1.09263	1.07742	0.993361	0.969754	0.903945	0.974766	0.912122	0.916792	0.727313	0.896255	0.999557	1.04512	0.792625	0.915523	0.923946	0.916308	0.957364	0.947705	0.802226	1.04613	0.828167	0.839844	0.873854	0.919233	0.842359	0.893741	0.83304	0.810013	0.887346	1.00938	0.996895	1.03668	0.953446	0.973384	0.98686	1.03249	1.06233	0.973945	1.01864	0.913805	0.857947	0.766877	0.857086	0.904529
	450	0.974406	0.963978	1.01117	0.896638	1.08729	1.03419	0.93527	0.923756	1.02115	1.01298	0.908592	1.01424	0.740277	0.877225	0.995573	1.07219	0.834235	0.953069	0.901355	0.917846	0.972438	0.979011	0.854831	1.06806	0.875996	0.833147	0.967116	0.909642	0.866827	0.92022	0.817223	0.860077	0.91194	1.0011	1.0031	1.02693	0.952725	0.984368	0.970954	0.996073	1.06587	1.06079	0.996774	0.904277	0.856188	0.766277	0.844453	0.887586
	460	0.946984	0.958602	1.0383	0.93213	1.04656	1.06968	0.953527	0.933207	0.975415	1.02523	0.898392	1.1072	0.730443	0.874156	1.02922	1.06399	0.793978	0.909747	0.974398	0.926462	0.958226	0.952686	0.871017	1.04097	0.866253	0.894531	0.937466	0.917718	0.839551	0.883425	0.820152	0.868421	0.894883	0.989511	0.983235	1.02878	0.946229	0.985213	0.977524	1.01999	1.0473	1.00744	1.00143	0.929537	0.84353	0.764176	0.843269	0.88335
	470	0.972578	0.972043	1.00798	0.852428	1.0742	1.03677	0.964315	0.916194	0.945683	1.00505	0.882307	0.887556	0.696916	0.867403	1.05312	1.12797	0.800744	0.91769	0.90512	0.952615	0.942722	0.972608	0.820435	0.895161	0.843224	0.851562	0.912129	0.887431	0.839952	0.883081	0.796719	0.86457	0.91313	1.00359	1.0118	0.990019	0.928185	0.983523	0.983057	1.0332	1.04598	1.0397	1.00717	0.921117	0.86744	0.766577	0.849191	0.88172
	480	0.934796	0.998387	1.0133	0.85741	1.11591	1.03935	0.93029	0.94644	0.98056	0.994953	0.871714	0.925787	0.700939	0.848373	1.08322	1.09024	0.843708	0.937184	0.904367	0.901846	0.98062	0.937389	0.839656	1.05387	0.846767	0.901786	0.922911	0.903584	0.837545	0.905777	0.837141	0.873556	0.90837	1.00442	0.997516	1.01811	0.966438	1	0.971646	1.03356	1.06985	1.0335	0.994624	0.918901	0.845288	0.770477	0.843664	0.882698
	490	0.963437	0.951613	1.00319	0.905978	1.0805	1.01032	0.93029	0.964083	1.04403	1.00216	0.883091	0.984258	0.714797	0.943524	1.0602	1.02871	0.798714	0.944404	0.892319	0.934154	0.968562	0.919246	0.820435	1.02355	0.888397	0.824777	0.890027	0.90207	0.88929	0.876204	0.816637	0.862003	0.888933	1.01463	0.988202	1.01416	0.985204	0.987326	0.97787	1.02392	1.05482	1.02978	0.98853	0.901396	0.849156	0.757576	0.836952	0.879765
	500	1.00061	0.956452	1.03883	0.920299	1.03443	1.04065	0.907884	0.965974	1.06289	1.02956	0.867007	0.969265	0.714797	0.896255	1.06286	1.07383	0.80954	0.901805	0.908133	0.914462	0.948751	0.95233	0.801214	1.05032	0.831709	0.84375	0.931536	0.917718	0.870036	0.889959	0.827182	0.886393	0.899246	1.00166	1.01956	1.02252	0.957055	0.998733	0.971646	1.00607	1.06101	0.995037	0.984588	0.912697	0.849859	0.763276	0.863403	0.878788
	510	1.04083	1.00323	1.0117	0.937111	1.06741	1.0129	0.898755	1.02647	0.959405	1.02884	0.861122	0.944528	0.714797	0.873542	1.00531	1.03527	0.787889	0.913357	0.930723	0.923385	0.982773	0.933476	0.848255	0.970323	0.854739	0.828683	0.880323	0.91469	0.880465	0.904058	0.8471	0.885751	0.91313	1.01214	0.992549	1.01416	0.952003	1.0038	0.979945	0.994645	1.04775	1.04839	0.98638	0.882783	0.843882	0.754575	0.852744	0.877159
	520	1.04631	0.936022	1.04362	0.879826	1.07662	1.00065	0.970954	0.974165	1.0526	1.00937	0.897607	0.937781	0.692445	0.86372	1.05135	1.03035	0.806495	0.927076	0.872741	0.947385	0.963394	0.948417	0.827011	1.03129	0.83791	0.931362	0.937466	0.945987	0.895307	0.86348	0.85413	0.84724	0.900436	1.04554	1.00559	1.0188	0.946229	0.978876	0.967842	1.02321	1.05393	1.05335	0.975269	0.897186	0.86744	0.757876	0.851954	0.876833
	530	1.01097	0.991398	1.01862	0.921544	1.07323	1.03742	0.960996	0.977946	0.969697	1.00937	0.894076	0.922789	0.758605	0.856967	1.06286	1.10336	0.822733	0.9213	0.905873	0.885846	0.962532	0.956599	0.840668	1.04774	0.833481	0.848772	0.967655	0.929329	0.860008	0.897868	0.825425	0.842105	0.923443	1.04885	0.996585	1.02344	0.947311	0.988593	0.943638	1.02535	1.0336	1.0335	1.00251	0.902282	0.867792	0.753675	0.845638	0.903552
	540	0.982328	0.999462	1.03457	0.960149	1.09214	1.10387	0.924481	0.988658	1.07662	1.01658	0.875638	0.985757	0.721055	0.877225	1.04604	1.07137	0.80548	0.889531	0.931476	0.954462	0.982773	0.937033	0.830551	0.913226	0.895483	0.809152	0.955256	0.882383	0.847573	0.866231	0.806093	0.883184	0.90004	1.01904	1.00279	1.01509	0.937568	0.984791	0.987552	1.02535	1.06897	1.00124	0.97491	0.890982	0.853376	0.756376	0.835373	0.893125
	550	0.956124	0.987634	1.03777	1.03487	1.1227	0.995484	0.988382	0.971645	1.07033	1.062	0.851707	1.01049	0.694233	0.936771	0.965914	1.05004	0.816306	0.931408	0.879518	0.931385	0.943152	0.930985	0.862924	1.06742	0.915855	0.855469	0.958491	0.924281	0.866827	0.900619	0.81488	0.846598	0.9048	1.03174	0.989755	1.02669	0.940455	0.99493	0.983748	1.02963	1.05438	1.01613	1.00323	0.896743	0.861463	0.756676	0.835373	0.88172
	560	0.9805	0.980645	1.04362	1.00187	1.11203	1.07548	0.922822	0.972905	0.987421	0.991348	0.852491	1.03748	0.693339	0.929405	0.98672	1.06645	0.800068	0.937184	0.920181	0.903077	0.977175	0.933476	0.844714	0.982581	0.860939	0.817522	0.881941	0.886421	0.868833	0.893398	0.831869	0.880616	0.909956	1.01573	1.00217	1.02043	0.929628	0.972117	0.985477	1.01892	1.05526	1.01737	1.00609	0.891646	0.850211	0.754275	0.83261	0.883024
	570	0.968921	1.00161	1.03245	0.938356	1.07517	1.03548	0.956846	0.954001	1.04974	1.00721	0.873676	1.04498	0.720608	0.892572	1.01328	1.02707	0.814614	0.909747	0.925452	0.944308	0.964255	0.933831	0.819423	0.905161	0.893711	0.822545	0.950404	0.887935	0.88929	0.889959	0.834798	0.875481	0.88576	0.992548	0.981993	1.03575	0.923493	0.980144	0.976833	1.02249	1.06941	1.01365	1.00358	0.880567	0.844585	0.741974	0.846427	0.894102
	580	0.953077	0.973656	1.05479	0.986924	1.05529	1.05677	0.921992	0.967234	0.949686	1.01298	0.846214	1.00825	0.690657	0.92388	0.97521	1.13536	0.83931	0.898195	0.932229	0.928	0.962963	0.951263	0.832069	0.920645	0.844996	0.856027	0.939623	0.885916	0.856799	0.866919	0.813122	0.85751	0.92741	1.01766	0.998448	1.02484	0.951281	0.99831	0.987552	1.04034	1.05217	1.04591	1.00108	0.88655	0.853024	0.758476	0.846032	0.883024
	590	0.995734	0.997849	1.03404	0.764633	1.07856	1.05419	0.927801	0.980466	0.987421	1.04182	0.856022	1.04648	0.73089	0.940454	0.998672	1.05332	0.838972	0.981949	0.896084	0.985846	1.00689	0.926005	0.831563	0.849677	0.946856	0.858817	0.980054	0.960121	0.891296	0.899243	0.816052	0.86457	0.91075	0.987303	0.995033	1.00441	0.949477	0.984368	0.97787	1.0332	1.05172	1.00993	0.981362	0.902061	0.865331	0.751275	0.843269	0.879765
	600	1.03717	0.959677	1.00638	0.876712	1.08147	1.04258	1.01909	0.927536	0.997141	1.00721	0.850137	0.953523	0.745641	1.0178	0.969013	1.12961	0.799053	0.991336	0.888554	0.937846	0.995693	0.925293	0.802731	0.923871	0.876882	0.845982	0.897574	0.895003	0.842359	0.894429	0.868776	0.858793	0.884966	0.998896	0.995033	1.01695	0.953807	0.998733	0.996196	1.005	1.06233	0.955335	0.963441	0.895635	0.869902	0.761176	0.820371	0.892799
	610	1.09811	0.951613	1.00745	0.858655	1.11494	1.04581	0.9361	0.931317	0.969697	1.02884	0.851707	0.901799	0.728207	0.931246	1.00354	1.03445	0.807848	0.93213	0.846386	0.882462	0.988803	0.927428	0.892767	0.953871	0.847653	0.851562	0.942857	0.918728	0.855997	0.874484	0.820152	0.874198	0.912733	1.01766	1.01242	1.02925	0.926019	0.986903	0.986169	1.01035	1.05659	1.01117	0.995341	0.902282	0.866385	0.756376	0.830636	0.884327
	620	1.01828	0.973656	0.987234	0.860523	1.113	1.03742	0.982573	0.940139	1.06632	1.031	0.866222	0.948276	0.711667	0.952118	0.994688	1.03117	0.79364	0.945126	0.853916	0.907692	0.995263	0.929562	0.815883	1.08032	0.864482	0.862723	0.938005	0.917718	0.885279	0.877235	0.821324	0.932606	0.91789	1.01132	1.00652	1.01462	0.939011	0.980566	0.994122	1.00143	1.042	1.03722	0.998208	0.896078	0.85865	0.752775	0.81287	0.911698
	630	1.06338	0.966129	1.00426	0.930262	1.09457	1.07097	0.913693	0.971645	1.05146	0.99279	0.887799	0.916792	0.724631	0.999386	0.984949	1.0402	0.833221	0.903971	0.911898	0.832308	0.979328	0.9381	0.81133	0.94129	0.871568	0.832031	0.936388	0.90207	0.857601	0.882393	0.858817	0.882542	0.948433	1.00055	0.999379	1.02275	0.915915	0.981834	0.99101	1.00393	1.03316	1.04963	1.01577	0.897407	0.858298	0.755776	0.819187	0.878462
	640	0.975625	0.942473	1.02606	0.887298	1.05529	1.03355	0.925311	0.932577	0.978273	1.02379	0.867791	1.02099	0.743406	0.92081	0.967242	1.12797	0.779432	0.937906	0.870482	1.00462	0.998277	0.925293	0.814365	0.997097	0.882197	0.842076	0.932615	0.905098	0.856398	0.891334	0.845929	0.901155	0.929393	1.02043	0.98013	1.026	0.939733	0.99324	0.970263	1.0025	1.03492	1.02357	1.00287	0.888323	0.866737	0.760576	0.833004	0.901597
	650	1.00244	0.963978	1.02447	1.00498	1.05868	1.08774	0.926971	0.984247	1.10406	1.03749	0.908592	1.04348	0.72776	0.974217	0.94201	1.03856	0.814614	0.926354	0.868223	0.9	0.992248	0.924938	0.867476	0.869677	0.852081	0.849888	0.928841	0.944977	0.868432	0.842847	0.858231	0.922336	0.90837	1.01573	0.986961	1.01811	0.932515	0.981834	0.988935	1.005	1.06852	0.970223	0.989964	0.89918	0.864627	0.762376	0.806948	0.890518
	660	0.929311	1.00753	1.00532	0.918431	1.03637	1.04645	0.956017	0.982987	1.0789	1.00649	0.891722	1.02774	0.754135	0.919583	0.96193	1.0484	0.817997	0.927076	0.822289	1.01877	1.00086	0.927784	0.83915	0.890323	0.899911	0.898438	0.949865	0.920242	0.897714	0.858666	0.820152	0.894737	0.90837	1.00966	0.997827	1.00766	0.95886	0.984368	0.994467	1.0332	1.05305	1.0273	0.994624	0.904055	0.87166	0.764476	0.840505	0.894428
	670	1	0.971505	1.01649	0.863014	1.08972	1.07548	0.956017	0.943289	1.03145	1.01081	0.894861	1.03073	0.704962	0.968079	0.934484	1.10747	0.823748	0.937906	0.89759	0.902462	1.00646	0.955176	0.866464	0.906129	0.854739	0.86942	0.938005	0.895003	0.887686	0.846974	0.827182	0.928755	0.941293	1.0149	0.994722	1.02855	0.936124	0.983523	0.989627	1.00571	1.0504	0.988834	0.987814	0.90472	0.869198	0.771977	0.827477	0.884979
	680	1.05972	0.932796	1.02021	0.887298	1.10912	1.09677	0.907884	0.962823	1.05946	1.00649	0.890938	1.02849	0.705409	0.959484	0.918548	1.0443	0.778078	0.922022	0.881777	0.949846	0.987941	0.932764	0.854831	0.961935	0.833481	0.833147	0.920216	0.936396	0.902928	0.88033	0.834212	0.867779	0.947243	1.01435	1.01894	1.03505	0.93035	0.944233	0.98029	1.01856	1.04509	0.997519	1.01183	0.902282	0.85865	0.762076	0.816818	0.87944
	690	1.07556	0.953763	0.994681	0.792653	1.10669	1.11484	0.964315	0.957782	1.0829	1.02956	0.897999	1.009	0.702727	0.919583	0.933156	1.04512	0.799053	0.967509	0.881024	0.842769	1.03187	0.955176	0.850784	0.947419	0.886625	0.840402	0.89434	0.945482	0.86803	0.85901	0.877563	0.895379	0.948036	0.990063	1.01273	1.026	0.949477	0.973384	0.957815	1.03891	1.05438	0.956576	0.985305	0.89076	0.868143	0.762676	0.812081	0.892473
	700	0.976234	0.942473	0.994149	0.920299	1.12415	1.08065	0.927801	0.975425	1.04002	1.04542	0.910553	0.955022	0.701386	0.95089	0.887118	1.12387	0.815629	0.933574	0.865211	0.828923	1.0168	0.922448	0.834092	1.03387	0.899911	0.839844	0.911051	0.942453	0.886081	0.871045	0.838899	0.941592	0.91551	1.00994	1.01211	0.98468	0.957055	0.963667	0.987552	1.04106	1.04156	0.96402	0.956631	0.898959	0.861814	0.762376	0.81287	0.897687
	710	0.976843	0.97043	0.99734	1.0137	1.09893	1.04129	0.925311	0.916194	1.0263	1.04254	0.882307	1.05997	0.724631	1.00675	0.939354	1.05578	0.828823	0.918412	0.888554	1.00246	0.995693	0.936677	0.848255	0.953871	0.864482	0.859375	0.979515	0.882887	0.877256	0.89718	0.842999	0.911425	0.910353	1.00883	1.02173	1.01091	0.948033	0.985636	0.993776	1.02178	1.0557	0.990074	1.00287	0.919344	0.866034	0.755476	0.79471	0.904203
	720	0.960999	0.931183	1.01809	0.898506	1.06596	1.07677	0.957676	0.952111	1.05203	0.971882	0.874853	1.02249	0.719714	0.947821	0.974768	1.11403	0.813261	0.935018	0.870482	0.992923	0.997847	0.939879	0.831057	1.00194	0.889283	0.863839	0.955795	0.909137	0.889691	0.881362	0.839484	0.935815	0.94526	0.998896	1.02173	1.04318	0.946951	0.975496	0.989281	1.03142	1.0557	1.0273	0.975269	0.896521	0.86955	0.762976	0.790367	0.898664
	730	1.02316	0.953763	0.994681	0.909714	1.0451	0.996129	0.938589	0.977316	1.04231	1.06561	0.864653	1.02474	0.770675	0.91283	0.934484	1.07547	0.827808	0.920578	0.801205	0.948923	0.99354	0.949484	0.843197	0.92871	0.868911	0.86942	0.989757	0.910146	0.918171	0.854195	0.831283	0.939024	0.917096	1.00304	1.02111	1.03435	0.955251	0.959865	0.974066	1.01035	1.04951	0.972705	0.965233	0.900953	0.865331	0.766577	0.819187	0.907462
	740	1.01219	0.927419	1.02926	0.884807	1.05965	1.06903	0.901245	0.964713	1.04574	1.04542	0.860337	1.12669	0.7443	1.0178	0.934927	1.00656	0.816982	0.916968	0.835843	0.933846	1.02885	0.95233	0.83915	0.899355	0.894597	0.857701	1.03342	0.927814	0.927397	0.882393	0.851787	0.878691	0.9286	0.996412	1.03912	1.01555	0.921689	0.990283	0.987552	1.02035	1.05968	1.0397	0.982796	0.886107	0.861111	0.768677	0.822345	0.902248
	750	1.08288	0.917204	1.06011	0.929016	1.11494	1.08581	0.919502	0.940769	1.11035	1.04758	0.859945	0.991754	0.743406	0.948435	0.918991	1.13454	0.791949	0.935018		0.942769	0.999569	0.942014	0.823976	0.995806	0.890168	0.852679	0.95903	0.904089	0.90012	0.876204	0.850615	0.921053	0.92503	1.00911	1.00993	1.01741	0.945146	0.99155	0.993084	1.01107	1.05968	0.98139	0.987814	0.898515	0.881153	0.762976	0.848796	0.892147
	760	1.01402	0.935484	1.02021	0.936488	1.12027	1.09097	0.944398	0.969754	1.08462	1.04903	0.877207	0.996252	0.753688	0.904236	0.966799	1.11239	0.820365	0.957401		0.969231	1.00215	0.953753	0.862418	0.91871	0.934455	0.823661	1.01132	0.927309	0.92138	0.896836	0.910369	0.922336	0.953987	1.02263	1.02297	1.01834	0.951281	0.984368	1.00138	1.01964	1.05526	1.00248	0.977061	0.910038	0.85865	0.758776	0.809317	0.897035
	770	1.00305	0.938172	0.98617	0.87609	1.16392	1.03097	0.925311	0.907372	1.04746	1.10094	0.868968	1.02099	0.780957	0.922652	0.966799	1.10993	0.816982	0.922022		0.946154	0.975022	0.968339	0.842691	0.946774	0.870682	0.857701	0.969272	0.921252	0.899318	0.866231	0.801992	0.901797	0.91194	0.997516	1.01956	1.0441	0.939372	0.99324	0.994467	1.02178	1.05659	1.00993	0.978495	0.910259	0.882208	0.762376	0.84169	0.896383
	780	0.977453	0.935484	1.00213	0.852428	1.10572	1.07419	0.939419	0.932577	1.05889	1.06633	0.894076	0.994753	0.764864	0.884592	1.00797	1.06727	0.815629	0.954513		0.911692	0.984927	0.948773	0.881133	0.925161	0.919398	0.814174	1.01617	0.909642	0.923787	0.887208	0.844757	0.935173	0.923046	1.01822	1.09128	1.02019	0.939733	0.985213	0.987898	1.00071	1.05128	0.98139	0.995699	0.915356		0.768977	0.824319	0.900293
	790	0.962218	0.91828	0.995213	0.855542	1.10669	1.07161	0.918672	0.944549	1.01601	1.0137	0.896038	1.02699	0.744747	0.937385	0.971226	1.16899	0.830176	0.971119		0.975385	1.01895	0.935254	0.850278	0.965161	0.825509	0.845424	0.94717	0.905603	0.894505	0.858666	0.865261	0.918485	0.961523	1.0127	1.00962	1.01045	0.897871	1.01098	0.984786	1.00357	1.05482	0.957816	0.98638	0.914912		0.764776	0.848796	0.900945
	800	0.993906	0.962366	1.00957	0.861146	1.12561	1.08774	0.975934	0.953371	1.04517	1.04903	0.887407	1.03148	0.722843	0.99202	0.941124	1.12469	0.813938	0.947292		0.911077	1.00086	0.969406	0.844208	0.902581	0.90434	0.815848	0.971968	0.883897	0.930606	0.87414	0.831283	0.887035	0.94883	1.00331	1.02732	1.02275	0.960664	0.997888	0.998271	1.01	1.0473	0.996278	0.968459	0.917793		0.778878	0.840505	0.906484
	810	0.981109	0.927957	1.01809	0.951432	1.14549	1.08	0.93029	0.961563	1.02802	1.04254	0.89643	1.01874	0.758605	0.934929	0.907924	1.12633	0.792625	1.00072		0.778154	0.968992		0.842691	0.921935	0.938884	0.862165	0.926685	0.866229	0.921781	0.858322	0.824839	0.90629	0.94764	1.00607	1.0118	1.01787	0.947672	0.987748	1.00484	1.02285	1.04686	0.985112	0.987455	0.896078		0.779478	0.843664	0.908439
	820	1.01036	0.941398	1.0484	0.912827	1.1741	1.16645	0.940249	0.937618	0.971412	1.06921	0.878384	1.01574	0.767099	0.968692	0.972112	1.16899	0.806495	0.909747		0.959692	0.980189		0.892261	0.923226	0.863596	0.832589	0.939084	0.888945	0.907341	0.870014	0.851787	0.955071	0.906386	1.00883	1.01552	1.00557	0.954168	0.975919	0.984786	1.02249	1.0588	0.954094	0.991756	0.912032		0.774977	0.848401	0.905507
	830	1.03108	0.948387	1.02074	0.942715	1.10039	1.12258	0.978423	0.922495	1.07833	1.05479	0.866222	0.996252	0.802414	0.919583	0.90394	1.19606	0.828823	0.953791		1	1.01809		0.844208	0.938387	0.937112	0.868304	0.975741	0.885916	0.932611	0.89271	0.837727	0.932606	0.918286	1.02043	1.01428	1.00998	0.955973	0.978031	0.987898	0.956801	1.04819	0.94665	0.989606	0.90893		0.768377	0.853139	0.903552
	840	1.05241	0.969355	1.02713	0.874844	1.07323	1.10516	0.93029	0.942029	0.934248	1.00144	0.858376	1.01949	0.786321	0.963168	0.907924	1.18212	0.81935	0.951625		0.937538	1.01981		0.850784	0.930323	0.931798	0.862165	1.01833	0.91469	0.891296	0.888239	0.895723	0.944801	0.957557	1.01877	1.02732	1.01903	0.953446	0.999578	0.988935	1.01642	1.04907	0.931762	0.979211	0.916464		0.765977	0.833004	0.911372
	850	0.99025	0.947312	1.04628	0.972603	1.10524	1.04258	0.921162	0.904222	1.02573	1.03028	0.863084	1.15142	0.772463	0.930018	0.931828	1.09762	0.817321	0.948736		0.961231	0.990956		0.864947	0.949355	0.887511	0.897879	1.00701	0.920242	0.900923	0.871045	0.870533	0.898588	0.935343	1.00304	1.03322	1.00023	0.959581	1.00169	0.996196	1.03963	0.996905	0.959057	1.00573	0.903833		0.777678	0.843269	0.908439
	860	0.97014	0.939785	1.03085	0.999377	1.13482	1.09677	0.93195	0.917454	1.08462	1.03533	0.871322	0.976762	0.761734	0.949048	0.950863	1.18868	0.788227	0.964621		0.965538	0.975022		0.890238	0.931935	0.866253	0.859933	1.0027	0.866229	0.876454	0.853508	0.820738	0.954429	0.954383	1.01573	1.01676	1.026	0.977265	0.999578	0.973375	1.02249	1.02829	0.972705	0.994265	0.905828		0.772277	0.825503	0.91463
	870	0.99025	0.923656	1.00585	0.996887	1.12464	1.09355	0.953527	0.94518	1.01772	1.07426	0.873284	1.03298	0.748324	1.0178	0.972554	1.02297	0.825778	0.936462		0.821846	0.995263		0.880121	1.03516	0.920283	0.851562	0.963881	0.91469	0.852387	0.874484	0.817809	0.930039	0.925823	1.01518	1.04378	1.02739	0.94262	0.995353	0.973029	1.02535	1.03979	0.985112	0.968817	0.901618		0.766877	0.843664	0.893776
	880	1.06216	0.93172	1.00426	0.88792	1.1033	1.11226	0.927801	0.939509	1.0486	1.02956	0.861514	1.09895	0.78051	0.957643	0.92386	1.15751	0.776387	0.93213		0.980923	1.00947		0.868993	0.967742	0.86271	0.864397	0.955256	0.888945	0.87485	0.871389	0.864675	0.922336	0.885363	1.01656	1.02328	1.03528	0.954168	0.992395	0.995505	1.03499	1.05305	0.977667	1.00573	0.913583		0.776178	0.857481	0.902248
	890	1.00244	1.01559	1.05053	0.932752	1.06305	1.09161	0.953527	0.964083	1.03945	0.986301	0.861514	1.05997	0.815378	1.05525	0.945108	1.11895	0.77977	0.9213		0.952615	1.04005		0.87911	0.970968	0.929141	0.854911	0.955256	0.881373	0.91777	0.865887	0.819566	0.922336	0.92146	1.01021	1.0031	1.03435	0.946951	1.00929	0.990318	1.01178	1.06101	1.00124	0.987455	0.90472		0.776478	0.84998	0.903226
	900	0.962218	0.947849	0.99734	0.894147	1.09117	1.07935	0.897925	0.931947	1.03373	1.0036	0.832876	1.06447	0.749665	0.98895	0.963258	1.137	0.823072	0.944404		0.949231	1.04651		0.841679	0.935484	0.986714	0.847098	0.973585	0.92529	0.88568	0.898556	0.841828	0.935815	0.90004	1.00552	1.02856	1.02809	0.948033	0.980989	0.992047	1.0382	1.08002	0.956576	0.983513	0.905606		0.779478	0.856692	0.901597
[truncated: 44 more columns]

## Sheet: FIGURE 4
	Fig 4b			Fig 4e			Fig 4g/4i/4k						Fig 4l				Fig 4n
	DMSO	Roscovitine		MCC-adjacent	Non-MCC adjacent		Simulation #	Shears	Tensions	EffectivePressures	CellTypes		DMSO	5 µM LY294002	1 mM Amiloride		DMSO	LY294002	Amiloride
	20.47	61.5315		0.070073	0.183607		1	0.218933	0.179498	-0.420732	Peripheral cell		-0.53643	-3.32193	-5.18975		80.6279	43.8033	42.429
	8.11839	52.1197		0.09095	0.181305		1	0.0609144	0.149134	-0.738986	Bulk		-0.45943	-3.4945	-4.15794		94.0111	13.1983	62.5825
	9.45319	68.4217		0.13544	0.20316		1	0.123105	0.169281	-0.460206	Bulk		1.40439	-5.44846	-1.56764		129.147	24.1541	18.068
	14.3782	59.6468		0.060241	0.134933		1	0.0341031	0.171497	-0.417688	Bulk		0.467126	-6.32259	-3.61237		66.4416	9.46369	28.3467
	28.5022	121.093					1	0.218069	0.174397	-0.42645	MCC neighbour		-0.61432		-1.42874		110.913	17.2686	50.8618
	35.1916	107.943					1	0.0315581	0.160737	-0.557276	Bulk		-0.31282		-1.51642		86.7806	28.9462	49.0867
	33.6133	79.2912					1	0.0381103	0.159201	-0.580326	Bulk		-0.54228				69.3708	8.90015	49.9646
	12.5633	160.273					1	0.0367356	0.157789	-0.593491	Bulk		0.247889				59.0175	35.973	43.2215
	80.3862	108.446					1	0.133252	0.176439	-0.385602	Peripheral cell		0.996246				69.6049	1.57987	22.1484
	26.9788	137.51					1	0.132564	1.98905	-0.65339	MCC						94.8086	83.6014	22.3144
	62.3395	83.7864					1	0.0328799	0.160763	-0.559829	Bulk						107.258	69.6706	78.7158
	50.6586	76.2262					1	0.18707	1.99885	-0.532222	MCC						61.0635	101.058	142.773
	25.6107	171.82					1	0.0982173	0.160687	-0.5743	Bulk						80.0947	142.372	144.41
	64.7799	95.9398					1	0.038201	0.157775	-0.600812	Bulk						89.8404	129.381	90.5916
	30.0056	107.632					1	0.129047	0.160469	-0.582414	Bulk						65.6955	121.077	64.3333
	37.2949	94.8469					1	0.0630341	0.15858	-0.591879	Bulk						115.636	55.9039	58.7268
	32.6526	145.234					1	0.180205	0.167639	-0.535363	Bulk						127.884	101.117	48.8212
	112.233	112.504					1	0.101156	0.165104	-0.513901	Bulk						111.779	122.438	164.913
	113.481	45.8872					1	0.0482103	0.159547	-0.596717	Bulk						121.411	101.432	91.1052
	72.5042	113.328					1	0.0305002	0.160308	-0.590839	Bulk						118.329	166.1	150.931
	88.9256	87.1127					1	0.00445943	0.163312	-0.531001	Bulk						118.461	82.6424	177.244
	86.4193	86.7848					1	0.0817112	0.172633	-0.399685	Bulk						119.442	54.1908	50.2097
	79.6996	104.594					1	0.0815288	2.00927	-0.0428956	MCC						126.505	82.6899	24.0263
	72.8075	118.664					1	0.0549736	0.156174	-0.64003	Bulk						217.597	102.88	39.0644
	63.2739	135.733					1	0.0276045	0.157007	-0.626433	Bulk						103.674	131.918	106.415
	67.2266	79.0564					1	0.0859359	0.161221	-0.585628	Bulk						163.416	81.8636	64.6932
	84.1029	78.3672					1	0.0191079	0.157834	-0.615753	MCC neighbour						126.076	40.907	22.2607
	93.2143	83.0354					1	0.0134723	0.164434	-0.533356	Bulk						124.896	127.523	126.104
	119.564	69.4803					1	0.141182	0.156024	-0.670795	Bulk						93.0327	100.249	42.8649
	99.1632	85.3582					1	0.015028	0.178227	-0.309468	Bulk						122.664	122.41	42.955
	69.2555	78.4878					1	0.117818	0.174509	-0.3828	Bulk						91.2608	89.5393	60.6687
	95.1406	98.7346					1	0.110668	0.163507	-0.538862	Bulk						172.039	87.8305	25.5104
	91.7992	94.6489					1	0.167328	0.145168	-0.820843	Bulk						151.043	175.166	73.1972
	82.2263	104.617					1	0.128495	1.99345	-0.300034	MCC						35.2628	67.5022	3.61434
	15.8873	84.2827					1	0.104405	0.177245	-0.343954	MCC neighbour						99.1373	135.137	6.95013
	7.67996	90.4896					1	0.0913659	0.156819	-0.643551	Bulk						171.693	162.884	6.40107
	5.12012	87.3233					1	0.0674526	0.165806	-0.497927	Bulk						106.655	164.423	37.0088
	7.92357	142.301					1	0.0105476	0.160788	-0.575026	Bulk						70.4583	102.491	16.5929
	5.02395	99.8297					1	0.179978	0.163619	-0.585666	MCC neighbour						149.102	68.4174	9.63595
	5.40785	107.511					1	0.107538	0.173528	-0.457963	Peripheral cell						84.9106	111.278	22.9607
	20.7331	137.385					1	0.0993762	0.178065	-0.35373	Peripheral cell						155.785	136.175	12.9015
	8.15625	157.554					1	0.0148793	1.99322	-0.368936	MCC						136.876	93.0531	4.35304
	6.28128	91.0165					1	0.0774955	0.15409	-0.653876	Bulk						86.8509	155.425	28.6628
	1.68367	149.978					1	0.106383	0.16871	-0.473576	Bulk						104.305	138.81	3.21602
	8.37304	139.842					1	0.0639208	0.156409	-0.644839	Bulk						87.2774	95.9781	20.7028
	6.24861	178.065					1	0.0998921	0.168587	-0.467171	Bulk						48.2082	99.2453	3.26844
	6.89176	125.95					1	0.239043	0.171401	-0.499059	Bulk						96.9958	51.5136	19.6738
	5.09281	103.22					1	0.117938	0.161657	-0.564244	Bulk						42.2023	159.52	12.5699
	8.99431	89.2147					1	0.120876	0.167741	-0.487602	Bulk						30.5893	125.302	34.8593
	5.3983	122.941					1	0.126107	0.164754	-0.537059	Bulk						69.6569	108.565
		116.078					1	0.337939	0.181684	-0.396188	MCC neighbour						90.3277	89.0015
							1	0.181561	0.167984	-0.56242	Peripheral cell						101.421	57.5926
							1	0.00711483	1.99228	-0.334729	MCC						112.07	68.8881
							1	0.135301	0.173484	-0.412274	MCC neighbour						42.0468	43.4042
							1	0.0959894	0.163369	-0.555965	MCC neighbour						98.1072	113.254
							1	0.173587	0.172865	-0.438669	Peripheral cell						76.0344	63.2389
							1	0.0127299	0.170241	-0.465405	Peripheral cell						98.1957	42.1834
							1	0.00306886	0.162394	-0.531879	Bulk						76.372	76.4806
							1	0.0972728	0.170797	-0.445001	Bulk						86.3163	61.6753
							1	0.210451	1.99071	-0.498379	MCC						102.284	41.7553
							1	0.202155	0.16947	-0.545846	Peripheral cell						116.262	64.5848
							1	0.0822444	0.167683	-0.497828	MCC neighbour						106.187	41.7049
							1	0.0302103	0.166785	-0.487182	Bulk						94.2395	114.968
							1	0.143212	0.170486	-0.459596	Bulk						98.3185	82.962
							1	0.164359	0.171693	-0.450148	Bulk						115.568	100.019
							1	0.0967948	0.156816	-0.64332	MCC neighbour						133.981	96.0482
							1	0.241727	0.166842	-0.60661	Peripheral cell						74.9365	87.7727
							1	0.0184306	0.181681	-0.311485	Peripheral cell						86.7971	42.6824
							1	0.129533	0.165526	-0.523583	Bulk						61.6852	58.9147
							1	0.164451	0.164997	-0.552023	Bulk						87.9993	64.2242
							1	0.124902	0.160795	-0.599044	MCC neighbour						80.3616	69.1868
							1	0.0342876	0.172308	-0.409705	Bulk						145.1	83.2212
							1	0.206807	0.168372	-0.509481	MCC neighbour						137.898	88.7584
							1	0.161116	0.166283	-0.579406	Peripheral cell						126.379	95.8036
							1	0.222201	0.186182	-0.313939	Peripheral cell						116.637	131.778
							1	0.131234	0.175434	-0.398455	Bulk						103.904	114.805
							1	0.0846954	0.172124	-0.423105	MCC neighbour						131.799	102.142
							1	0.131457	0.172094	-0.463161	Peripheral cell						95.7512	141.566
							1	0.138836	0.172382	-0.436843	MCC neighbour						140.311	84.0257
							1	0.0946997	0.174924	-0.399494	MCC neighbour						168.936	90.7732
							1	0.144642	0.171456	-0.455737	Bulk						113.111	126.961
							1	0.160996	1.99694	-0.423222	MCC						89.2595
							1	0.185133	0.174654	-0.412077	MCC neighbour						93.0174
							1	0.0244484	0.16257	-0.546434	Bulk						99.2488
							1	0.180628	0.152793	-0.728144	MCC neighbour						71.2674
							1	0.120287	0.160811	-0.619316	Bulk						103.48
							1	0.111815	0.16563	-0.508683	Bulk						153.073
							1	0.143166	1.98647	-0.457123	MCC						100.777
							1	0.206251	0.18035	-0.340188	Bulk						134.064
							1	0.0954595	0.155696	-0.655974	Bulk						195.305
							1	0.116834	0.175314	-0.395338	MCC neighbour						152.161
							1	0.101174	0.167527	-0.470523	Bulk						131.758
							1	0.0453528	0.165513	-0.510862	Bulk						160.887
							1	0.042705	0.173418	-0.377839	Bulk						130.915
							1	0.106269	0.159649	-0.585778	Bulk						135.867
							1	0.128647	0.159049	-0.606052	MCC neighbour						203.195
							1	0.267108	0.181406	-0.363387	MCC neighbour						146.212
							1	0.131067	0.160712	-0.603986	Bulk						125.094
							1	0.130009	0.172048	-0.432239	Bulk						194.358
							1	0.105273	0.174603	-0.435478	Peripheral cell						40.6468
							1	0.161013	0.154214	-0.677967	MCC neighbour						21.5771
							1	0.0327156	0.178725	-0.329157	MCC neighbour						34.9319
							1	0.124859	0.165635	-0.536894	Bulk						32.9322
							1	0.0933954	0.149273	-0.718141	Bulk						47.3315
							1	0.0918196	0.171874	-0.434314	Bulk						66.1947
							1	0.203535	0.175457	-0.447239	Peripheral cell						53.0391
							1	0.0538627	0.165925	-0.50044	Bulk						24.3162
							1	0.120449	0.168821	-0.472146	Bulk						47.4539
							1	0.182294	0.176118	-0.3967	Bulk						83.3829
							1	0.0912344	0.167656	-0.494772	Bulk						47.5191
							1	0.182025	0.175935	-0.396214	Bulk						33.4386
							1	0.0587109	0.157032	-0.630244	Bulk						49.2054
							1	0.103147	0.157341	-0.639732	MCC neighbour						34.588
							1	0.133527	0.166922	-0.498907	MCC neighbour						50.0626
							1	0.0649846	0.156069	-0.646036	MCC neighbour						73.9666
							1	0.0537929	0.157548	-0.62606	Bulk
							1	0.108201	0.166544	-0.521643	MCC neighbour
							1	0.178563	0.164562	-0.550139	Bulk
							1	0.0660591	0.181495	-0.284412	Bulk
							1	0.0381669	0.158444	-0.609746	Bulk
							1	0.034867	0.159553	-0.587852	Bulk
							1	0.243093	0.16713	-0.603265	Peripheral cell
							1	0.191466	0.176454	-0.387019	Bulk
							1	0.0168729	0.172358	-0.401563	Bulk
							1	0.180152	0.17431	-0.416047	Bulk
							1	0.136349	0.186148	-0.248186	Bulk
							1	0.0618712	0.161302	-0.575482	Bulk
							1	0.164833	0.17332	-0.433927	Bulk
							1	0.0930649	0.17098	-0.445383	Peripheral cell
							1	0.191256	0.165799	-0.564328	MCC neighbour
							1	0.0716169	0.167424	-0.475813	Bulk
							1	0.0888903	0.163292	-0.555734	Bulk
							1	0.136286	0.15756	-0.65165	Bulk
							1	0.0528863	0.165617	-0.495049	Bulk
							1	0.105417	0.17688	-0.382599	Peripheral cell
							1	0.0914018	0.163407	-0.535163	MCC neighbour
							1	0.0539445	0.167724	-0.470793	MCC neighbour
							1	0.14725	0.170352	-0.462864	Bulk
							1	0.161639	0.173067	-0.43841	MCC neighbour
							1	0.17173	0.168286	-0.48531	Bulk
							1	0.0228332	0.165927	-0.523548	MCC neighbour
							1	0.0466118	0.169016	-0.44778	Bulk
							1	0.109328	2.00034	-0.185521	MCC
							1	0.207744	0.184492	-0.296363	MCC neighbour
							1	0.0406351	0.158729	-0.604735	Bulk
							1	0.0672207	0.169437	-0.461916	Bulk
							1	0.108054	0.166457	-0.503412	Bulk
							1	0.065174	0.176391	-0.374277	Peripheral cell
							1	0.0800484	0.185768	-0.229893	MCC neighbour
							1	0.0547916	0.168331	-0.449309	Bulk
							1	0.0674948	0.162057	-0.566973	Bulk
							1	0.0942587	1.99052	-0.630319	MCC
							1	0.0735559	0.159513	-0.573473	Bulk
							1	0.196613	0.162257	-0.609588	MCC neighbour
							1	0.0787956	0.173004	-0.432271	Peripheral cell
							1	0.0870271	0.165549	-0.509518	Bulk
							1	0.0781923	0.174481	-0.389306	Bulk
							1	0.0400666	0.175034	-0.408572	Peripheral cell
							1	0.2623	0.168919	-0.545928	MCC neighbour
							1	0.00494712	0.151578	-0.697359	Bulk
							1	0.098604	1.98312	-0.734502	MCC
							1	0.0926823	0.168777	-0.514676	Peripheral cell
							1	0.0574387	0.158687	-0.586164	Bulk
							1	0.0894869	0.154509	-0.676778	Bulk
							1	0.229111	0.172387	-0.472567	Bulk
							1	0.0355508	0.153819	-0.676547	Bulk
							1	0.123623	0.161734	-0.562168	Bulk
							1	0.0317695	0.150323	-0.714726	Bulk
							1	0.0909701	0.174303	-0.399957	Bulk
							1	0.0850928	0.166794	-0.494308	Bulk
							1	0.168861	0.153003	-0.720779	Bulk
							1	0.127215	0.165181	-0.521524	Bulk
							1	0.214049	0.178228	-0.386919	MCC neighbour
							1	0.167987	0.181094	-0.326252	Bulk
							1	0.0344626	0.167204	-0.482091	Bulk
							1	0.216538	0.17556	-0.419908	Bulk
							1	0.0958417	0.153424	-0.6726	MCC neighbour
							1	0.168106	0.176397	-0.394382	MCC neighbour
							1	0.0624483	0.167719	-0.471423	Bulk
							1	0.0883724	0.163454	-0.544741	Bulk
							1	0.140465	0.165257	-0.529256	Bulk
							1	0.0888556	0.165724	-0.503797	Bulk
							1	0.0667501	0.152848	-0.667064	Bulk
							1	0.17258	0.172482	-0.484026	Peripheral cell
							1	0.158535	0.161802	-0.584409	MCC neighbour
							1	0.202916	0.174891	-0.413258	Bulk
							1	0.116304	0.182162	-0.293551	MCC neighbour
							1	0.173932	0.177272	-0.369493	Bulk
							1	0.152277	0.171384	-0.44796	MCC neighbour
							1	0.149283	0.172368	-0.453081	Peripheral cell
							1	0.0599262	0.163892	-0.518491	Bulk
							1	0.126441	0.172837	-0.429089	MCC neighbour
							1	0.0502513	0.162	-0.553952	Bulk
							1	0.0357323	0.166756	-0.514465	Peripheral cell
							1	0.244034	0.190177	-0.235251	Bulk
							1	0.149135	0.1797	-0.336338	Bulk
							1	0.0843955	0.175585	-0.363066	MCC neighbour
							1	0.172109	0.164251	-0.617544	Peripheral cell
							1	0.135621	0.170879	-0.440859	Bulk
							1	0.17676	0.169908	-0.480081	Bulk
							1	0.116808	0.178124	-0.339062	MCC neighbour
							1	0.0712429	0.172692	-0.440756	Peripheral cell
							1	0.0799408	0.152101	-0.699296	Bulk
							1	0.091122	0.173475	-0.387645	Peripheral cell
							1	0.252851	0.164047	-0.636947	Peripheral cell
							1	0.0925028	0.180349	-0.307686	Bulk
							1	0.094768	0.167614	-0.472082	Bulk
							1	0.0947966	0.159102	-0.605037	Bulk
							1	0.0750399	0.172328	-0.402838	Bulk
							1	0.0233742	0.164882	-0.494392	Bulk
							1	0.167138	0.189332	-0.213993	MCC neighbour
							1	0.117745	0.151389	-0.724547	Bulk
							1	0.069121	0.166825	-0.479859	Bulk
							1	0.0784148	0.175624	-0.368174	Bulk
							1	0.0862625	0.163364	-0.529665	Bulk
							1	0.108822	0.168703	-0.501684	Peripheral cell
							1	0.244986	0.172008	-0.524726	MCC neighbour
							1	0.0935125	0.162065	-0.551816	Bulk
							1	0.0979372	1.99715	-0.263803	MCC
							1	0.0925579	0.177812	-0.351235	Bulk
							1	0.0836665	0.169961	-0.448201	Bulk
							1	0.272005	0.181367	-0.366713	MCC neighbour
							1	0.0560213	0.154248	-0.668215	Bulk
							1	0.116766	0.168119	-0.483417	MCC neighbour
							1	0.264667	0.18606	-0.304604	MCC neighbour
							1	0.050179	0.158693	-0.607155	Bulk
							1	0.143293	0.157794	-0.655162	Bulk
							1	0.0823173	0.160933	-0.54835	Bulk
							1	0.0756843	0.166171	-0.492653	Bulk
							1	0.136903	0.164026	-0.542723	MCC neighbour
							1	0.105073	0.163027	-0.568764	MCC neighbour
							1	0.0796713	0.16009	-0.577341	MCC neighbour
							1	0.139395	0.164275	-0.537533	MCC neighbour
							1	0.0833123	0.178134	-0.337035	MCC neighbour
							1	0.0439174	0.170784	-0.42617	Bulk
							1	0.126318	0.181136	-0.319563	MCC neighbour
							1	0.111951	0.159201	-0.60679	Bulk
							1	0.217365	0.182543	-0.323281	MCC neighbour
							1	0.0239691	0.165206	-0.5195	Bulk
							1	0.093488	0.164873	-0.516413	MCC neighbour
							1	0.112891	0.176625	-0.357173	Bulk
							1	0.0746809	0.160568	-0.565914	Bulk
							1	0.108709	0.157239	-0.640915	Bulk
							1	0.147957	0.167273	-0.501056	MCC neighbour
							1	0.0521416	0.174242	-0.425891	Peripheral cell
							1	0.0622086	0.161078	-0.558995	Bulk
							1	0.110963	0.168477	-0.494137	MCC neighbour
							1	0.07673	0.168936	-0.442853	Bulk
							1	0.124677	0.157641	-0.616188	Bulk
							1	0.187619	0.175693	-0.440527	Peripheral cell
							1	0.169927	0.164874	-0.546881	MCC neighbour
							1	0.0407644	0.16492	-0.51021	Bulk
							1	0.119506	0.165728	-0.50984	Bulk
							1	0.152379	0.177394	-0.360116	MCC neighbour
							1	0.0780311	0.15718	-0.632455	MCC neighbour
							1	0.040386	1.99431	-0.300497	MCC
							1	0.123164	0.175762	-0.375534	Bulk
							1	0.0918168	0.173898	-0.443342	Peripheral cell
							1	0.174025	0.170231	-0.472774	MCC neighbour
							1	0.126696	0.171114	-0.442139	Bulk
							1	0.038693	0.173511	-0.375721	Bulk
							1	0.196567	0.17752	-0.3886	MCC neighbour
							1	0.072875	0.15528	-0.657243	Bulk
							1	0.0402514	0.162618	-0.556771	Bulk
							1	0.157193	0.167761	-0.501224	Bulk
							1	0.0408916	0.174739	-0.37624	Bulk
							1	0.110334	0.17107	-0.439182	Bulk
							1	0.0279917	0.157817	-0.617125	Bulk
							1	0.0641339	0.163368	-0.548956	Bulk
							1	0.0604591	0.181226	-0.347542	Peripheral cell
							1	0.0205339	0.158786	-0.585808	Bulk
							1	0.0477907	0.170967	-0.427139	Peripheral cell
							1	0.108518	0.154791	-0.683376	Bulk
							1	0.10596	0.172006	-0.428225	Bulk
							1	0.130034	0.165493	-0.52372	Bulk
							1	0.165497	0.180639	-0.316101	Bulk
							1	0.168934	0.186321	-0.250665	Bulk
							1	0.128296	0.173451	-0.42014	Bulk
							1	0.0581476	0.155764	-0.646805	Bulk
							1	0.259402	0.186719	-0.328182	Peripheral cell
							1	0.0306495	2.0177	0.153379	MCC
							1	0.0531212	0.16972	-0.473132	Peripheral cell
							1	0.0997832	0.170646	-0.444831	Bulk
							1	0.0398757	0.167209	-0.513954	Bulk
							1	0.0870133	0.172823	-0.40207	Bulk
							1	0.0625486	0.145427	-0.79371	Bulk
							1	0.057699	1.98824	-0.424513	MCC
							1	0.0559665	0.176587	-0.381327	Peripheral cell
							1	0.0827776	0.164846	-0.510074	Bulk
							1	0.192369	0.178712	-0.367684	Bulk
							1	0.284221	0.164238	-0.618904	MCC neighbour
							1	0.0294532	0.160144	-0.564223	Bulk
							1	0.0649389	0.170646	-0.460167	Peripheral cell
							1	0.155458	0.165032	-0.53624	Bulk
							1	0.123872	0.159619	-0.626225	Bulk
							1	0.10455	0.176373	-0.390588	Peripheral cell
							1	0.113697	0.166566	-0.50154	Bulk
							1	0.230092	0.167409	-0.52944	MCC neighbour
							1	0.112653	0.177077	-0.347328	MCC neighbour
							1	0.0757415	0.161037	-0.588541	Bulk
							1	0.038572	0.161846	-0.548102	Bulk
							1	0.1734	0.16737	-0.534842	Bulk
							1	0.0607463	0.167811	-0.504894	Peripheral cell
							1	0.0369093	0.178021	-0.335975	Bulk
							1	0.0902914	2.00016	-0.163547	MCC
							1	0.0665553	0.158504	-0.59414	Bulk
							1	0.11744	0.170642	-0.447133	Bulk
							1	0.116526	0.164312	-0.554049	MCC neighbour
							1	0.0446406	0.162767	-0.544001	Bulk
							1	0.0643695	0.17333	-0.403224	Bulk
							1	0.131786	0.154276	-0.685923	Bulk
							1	0.243657	0.167163	-0.602843	Peripheral cell
							1	0.0291354	0.169621	-0.432944	Bulk
							1	0.167714	0.165966	-0.535708	Bulk
							1	0.0912556	0.160341	-0.614689	Bulk
							1	0.0195774	0.173165	-0.378604	Bulk
							1	0.0506016	0.16908	-0.451967	Bulk
							1	0.0929411	0.175682	-0.368653	Bulk
							1	0.0651169	0.168219	-0.474353	Bulk
							1	0.162003	0.175391	-0.392397	Bulk
							1	0.0594157	0.162713	-0.540023	Bulk
							1	0.254744	0.190785	-0.233126	Peripheral cell
							1	0.168412	0.162258	-0.588959	MCC neighbour
							1	0.0950903	0.172912	-0.445413	Peripheral cell
							1	0.0839454	0.161419	-0.579552	Bulk
							1	0.12325	0.157271	-0.644574	Bulk
							1	0.195718	0.177468	-0.376202	MCC neighbour
							1	0.0378414	0.167134	-0.472581	Bulk
							1	0.0568794	0.171381	-0.412832	Bulk
							1	0.22629	0.186996	-0.273222	MCC neighbour
							1	0.147561	0.183041	-0.290761	MCC neighbour
							1	0.176144	0.151061	-0.743809	Bulk
							1	0.129529	0.172278	-0.487032	Peripheral cell
							1	0.115	0.173676	-0.396351	Bulk
							1	0.2	0.167839	-0.568597	Peripheral cell
							1	0.0649451	0.157126	-0.610333	MCC neighbour
							1	0.158751	1.99947	-0.167327	MCC
							1	0.1259	0.175398	-0.387106	MCC neighbour
							1	0.173953	0.184882	-0.282656	Peripheral cell
							1	0.0700072	0.146132	-0.776988	Bulk
							1	0.0262299	0.161997	-0.547507	Bulk
							1	0.0903905	0.158838	-0.612069	Bulk
							1	0.0251672	0.15032	-0.714506	Bulk
							1	0.277637	0.17547	-0.449479	MCC neighbour
							1	0.115896	0.160096	-0.6046	Bulk
							1	0.0371895	0.164792	-0.505606	MCC neighbour
							1	0.153112	0.152166	-0.723833	Bulk
							1	0.210703	0.15969	-0.64923	Bulk
							1	0.177337	1.99778	-0.196779	MCC
							1	0.215168	0.174926	-0.418572	Bulk
							1	0.00996369	0.157069	-0.624342	Bulk
							1	0.221222	0.176673	-0.401584	Bulk
							1	0.101966	0.166674	-0.568169	Peripheral cell
							1	0.250855	1.99675	-0.251607	MCC
							1	0.0579796	0.16719	-0.508798	Peripheral cell
							1	0.0677488	0.156734	-0.613635	Bulk
							1	0.0207177	0.163718	-0.536002	Bulk
							1	0.0155367	0.149881	-0.71999	Bulk
							1	0.239404	0.163287	-0.626666	MCC neighbour
							1	0.15075	0.172539	-0.481183	Peripheral cell
							1	0.0314722	0.154507	-0.637909	MCC neighbour
							1	0.183058	0.163428	-0.586769	Bulk
							1	0.0477658	0.171539	-0.406853	Bulk
							1	0.143541	0.165727	-0.522983	Bulk
							1	0.0613199	0.172939	-0.382806	Bulk
							1	0.140523	0.174695	-0.40677	MCC neighbour
							1	0.126269	0.170489	-0.454007	Bulk
							1	0.0484606	0.174584	-0.364334	Bulk
							1	0.12051	0.182165	-0.276948	MCC neighbour
							1	0.139589	0.159467	-0.628987	MCC neighbour
							1	0.24982	0.164453	-0.632393	Peripheral cell
							1	0.0977475	0.177724	-0.330495	Bulk
							1	0.178267	0.18659	-0.301809	Peripheral cell
							1	0.124776	0.171481	-0.43068	Bulk
							1	0.0918311	0.155152	-0.668651	Bulk
							1	0.100731	0.170633	-0.431907	Bulk
							1	0.0868057	0.154194	-0.67514	Bulk
							1	0.0930949	0.162128	-0.573356	MCC neighbour
							1	0.0325183	0.15274	-0.687823	Bulk
							1	0.114975	0.175222	-0.433719	Peripheral cell
							1	0.106113	0.163245	-0.52671	Bulk
							1	0.0736379	0.185421	-0.225765	Bulk
							1	0.12964	0.173002	-0.450765	Peripheral cell
							1	0.238651	0.165396	-0.62273	Peripheral cell
							1	0.0851581	0.166855	-0.490462	MCC neighbour
							1	0.0720191	0.15073	-0.69759	Bulk
							1	0.100228	0.157567	-0.611862	Bulk
							1	0.154538	0.175758	-0.439321	Peripheral cell
							1	0.140307	0.170053	-0.462933	MCC neighbour
							1	0.13145	0.157398	-0.659352	Bulk
							1	0.0385137	0.177867	-0.330845	MCC neighbour
							1	0.0387746	0.165864	-0.487257	Bulk
							1	0.108375	0.163365	-0.543165	Bulk
							1	0.0606002	0.159157	-0.601712	Bulk
							1	0.0495884	0.170778	-0.418987	Bulk
							1	0.152162	0.169723	-0.470291	Bulk
							1	0.104249	0.152762	-0.700976	Bulk
							1	0.162254	0.15448	-0.698494	Bulk
							1	0.0898645	0.175343	-0.385837	Bulk
							1	0.115628	0.172758	-0.43629	Bulk
							1	0.0644461	0.154132	-0.67369	Bulk
							1	0.108279	0.177072	-0.413173	Peripheral cell
							1	0.104948	0.157141	-0.645298	Bulk
							1	0.0924584	0.158486	-0.60031	MCC neighbour
							1	0.0782629	0.151025	-0.713802	Bulk
							1	0.176702	0.178383	-0.387245	Peripheral cell
							1	0.020839	0.171316	-0.443588	Peripheral cell
							1	0.185143	0.18316	-0.295088	Bulk
							1	0.1039	0.177193	-0.366592	Peripheral cell
							1	0.192556	0.160273	-0.636569	Bulk
							1	0.0905269	0.171006	-0.419728	Bulk
							1	0.152992	0.168258	-0.492587	Bulk
							1	0.145607	0.154534	-0.693292	Bulk
							1	0.0701787	0.145529	-0.784777	Bulk
							1	0.0920797	0.149659	-0.737576	Bulk
							1	0.0352684	0.177547	-0.334237	Bulk
							1	0.0266583	0.150872	-0.685708	Bulk
							1	0.115436	0.166543	-0.534128	Peripheral cell
							1	0.0318212	0.167124	-0.457355	Bulk
							1	0.13962	0.166804	-0.512397	Bulk
							1	0.0601682	0.17534	-0.354902	Bulk
							1	0.174819	0.153843	-0.740815	MCC neighbour
							1	0.103707	0.174521	-0.404879	Bulk
							1	0.152653	0.153128	-0.709492	MCC neighbour
							1	0.0400293	0.161752	-0.543986	Bulk
							1	0.104421	0.155031	-0.668587	Bulk
							1	0.0886788	0.168085	-0.470751	Bulk
							1	0.0263526	0.159744	-0.58938	Bulk
							1	0.0889665	0.172174	-0.421729	Bulk
							1	0.0580126	0.162203	-0.562536	Bulk
							1	0.0854628	0.165235	-0.508	Bulk
							1	0.0973316	0.168451	-0.46651	Bulk
							1	0.104286	0.153897	-0.683729	MCC neighbour
							1	0.215908	0.168033	-0.532831	MCC neighbour
							1	0.159952	0.174715	-0.407398	Bulk
							1	0.117364	0.164694	-0.530283	Bulk
							1	0.111903	0.170174	-0.453367	Bulk
							1	0.196566	0.170375	-0.480705	Bulk
							1	0.164902	0.162161	-0.581886	Bulk
							1	0.0483738	0.17243	-0.398378	Bulk
							1	0.061209	0.157657	-0.623697	Bulk
							1	0.0182473	0.164342	-0.504938	Bulk
							1	0.0750803	0.158988	-0.584565	Bulk
							1	0.176385	0.180758	-0.330009	Bulk
							1	0.0639821	0.156621	-0.637119	Bulk
							1	0.0915498	0.17041	-0.441782	Bulk
							1	0.104343	0.158928	-0.598473	Bulk
							1	0.0398988	0.157738	-0.596753	Bulk
							1	0.0980016	0.189074	-0.188336	Bulk
							1	0.0267956	0.167493	-0.48439	MCC neighbour
							1	0.0483774	0.164983	-0.507864	Bulk
							1	0.0289547	0.155674	-0.643462	Bulk
							1	0.0526446	0.168293	-0.470822	Bulk
							1	0.165488	0.171418	-0.516067	Peripheral cell
							1	0.0759193	0.169427	-0.462307	Bulk
							1	0.111876	0.168136	-0.485991	Bulk
							1	0.14115	0.162273	-0.561903	Bulk
							1	0.125107	0.169806	-0.48664	Peripheral cell
							1	0.198023	0.173732	-0.490689	Peripheral cell
							1	0.244754	0.173362	-0.464877	Bulk
							1	0.0665071	0.160458	-0.587521	Bulk
							1	0.184368	0.182345	-0.330568	MCC neighbour
							1	0.206384	0.181036	-0.342188	MCC neighbour
							1	0.176289	0.168643	-0.500556	MCC neighbour
							1	0.0864476	0.144643	-0.804741	Bulk
							1	0.125798	0.161546	-0.573763	Bulk
							1	0.0764089	0.178528	-0.383668	Peripheral cell
							1	0.194155	0.177914	-0.379899	MCC neighbour
							1	0.123658	0.186146	-0.280419	Peripheral cell
							1	0.124346	0.162808	-0.549124	MCC neighbour
							1	0.0448186	0.165527	-0.499649	Bulk
							1	0.128912	0.172381	-0.429526	MCC neighbour
							1	0.202758	0.172036	-0.465025	Bulk
							1	0.0844387	0.16505	-0.494931	Bulk
							1	0.0283463	0.160913	-0.57423	Bulk
							1	0.10177	0.182967	-0.291468	MCC neighbour
							1	0.173235	0.158068	-0.651021	Bulk
							1	0.0495709	0.160311	-0.563026	Bulk
							1	0.0566034	0.159496	-0.580609	Bulk
							1	0.163924	0.176003	-0.389534	Bulk
							1	0.170433	0.171471	-0.458585	Bulk
							1	0.0529064	0.155442	-0.65023	Bulk
							1	0.218339	0.175943	-0.433678	Peripheral cell
							1	0.0783295	0.17731	-0.330914	Bulk
							1	0.0359293	0.167601	-0.459039	Bulk
							1	0.127844	0.180754	-0.309835	Bulk
							1	0.0612045	0.168329	-0.500203	Peripheral cell
							1	0.0811118	0.163285	-0.556575	Bulk
							1	0.104935	0.157532	-0.642328	Bulk
							1	0.0162138	0.169173	-0.433483	Bulk
							1	0.0545916	0.166338	-0.487402	MCC neighbour
							1	0.0691646	0.17978	-0.306657	Bulk
							1	0.247065	0.148488	-0.802723	MCC neighbour
							1	0.102524	0.156068	-0.658008	Bulk
							1	0.131086	0.166895	-0.501625	Bulk
							1	0.0976949	0.160043	-0.603154	MCC neighbour
							1	0.0697247	0.152517	-0.691766	Bulk
							1	0.124125	0.179404	-0.337843	Bulk
							1	0.0386507	0.160449	-0.583261	Bulk
							1	0.045859	0.16947	-0.443459	Bulk
							1	0.0647808	0.155369	-0.654591	Bulk
							1	0.131408	0.168544	-0.480877	Bulk
							1	0.1402	0.160722	-0.604892	MCC neighbour
							1	0.113833	0.171951	-0.416424	Bulk
							1	0.0599915	0.170316	-0.468557	Peripheral cell
							1	0.102367	0.159554	-0.60706	MCC neighbour
							1	0.170508	0.176444	-0.431369	Peripheral cell
							1	0.0622881	0.184834	-0.259881	Bulk
							1	0.103597	0.165223	-0.503765	Bulk
							1	0.145779	0.172362	-0.421481	Bulk
							1	0.115764	0.166524	-0.504711	MCC neighbour
							1	0.0347862	0.151603	-0.74079	Bulk
							1	0.113346	0.167556	-0.47999	Bulk
							1	0.0854971	0.162879	-0.537615	Bulk
							1	0.136916	0.170531	-0.44476	Bulk
							1	0.0511505	0.170572	-0.467789	Peripheral cell
							1	0.0332264	0.161261	-0.548267	Bulk
							1	0.284232	0.173062	-0.502207	Peripheral cell
							1	0.138116	0.18598	-0.242272	Bulk
							1	0.0570622	0.179628	-0.305599	Bulk
							1	0.113175	0.16689	-0.48055	Bulk
							1	0.131652	0.160401	-0.607426	MCC neighbour
							1	0.241294	0.174704	-0.438714	MCC neighbour
							1	0.0712003	0.166747	-0.502626	Bulk
							1	0.251729	0.165638	-0.563532	Bulk
							1	0.112972	0.163709	-0.562156	Bulk
							1	0.146813	0.177819	-0.353221	MCC neighbour
							1	0.0610939	0.154395	-0.667074	Bulk
							1	0.0772428	0.1606	-0.589507	Bulk
							1	0.243284	0.167136	-0.603204	Peripheral cell
							1	0.161287	0.171618	-0.453834	Bulk
							1	0.0745425	0.170347	-0.470212	Peripheral cell
							1	0.186792	0.172185	-0.440251	MCC neighbour
							1	0.0111589	0.167036	-0.54395	Peripheral cell
							1	0.0525877	0.174331	-0.378075	Bulk
							1	0.117775	0.173848	-0.447805	Peripheral cell
							1	0.104432	0.164285	-0.527979	Bulk
							1	0.118905	0.170112	-0.457853	Bulk
							1	0.0577999	0.172984	-0.395579	Bulk
							1	0.0381955	0.166737	-0.491522	Bulk
							1	0.0748958	0.170674	-0.435549	Bulk
							1	0.0734833	0.166449	-0.486832	Bulk
							1	0.0700948	0.15945	-0.603781	MCC neighbour
							1	0.0411126	0.158141	-0.606686	Bulk
							1	0.146564	0.177822	-0.352034	Bulk
							1	0.274973	0.182895	-0.401899	Peripheral cell
							1	0.0489851	0.169986	-0.467086	Peripheral cell
							1	0.0307186	0.16908	-0.471088	Bulk
							1	0.1492	0.162888	-0.558937	Bulk
							1	0.192578	0.176	-0.436049	MCC neighbour
							1	0.0502505	0.167448	-0.471679	Bulk
							1	0.0862983	0.162142	-0.569879	Bulk
							1	0.0850719	0.162609	-0.566086	Bulk
							1	0.126934	0.172254	-0.428019	MCC neighbour
							1	0.0196333	0.152783	-0.681092	Bulk
							1	0.0647283	0.15698	-0.635111	Bulk
							1	0.0875674	0.172293	-0.413026	Bulk
							1	0.0871913	0.164858	-0.512493	MCC neighbour
							1	0.11289	0.177991	-0.354833	Bulk
							1	0.047286	0.157989	-0.614743	Bulk
							1	0.0582872	0.172298	-0.428258	Peripheral cell
							1	0.115979	0.155994	-0.658306	Bulk
							1	0.0907986	0.157625	-0.63046	Bulk
							1	0.299985	0.185418	-0.357424	Peripheral cell
							1	0.169913	0.168588	-0.49398	Bulk
							1	0.0697328	0.150671	-0.761671	MCC neighbour
							1	0.203632	0.146895	-0.841078	MCC neighbour
							1	0.113596	0.179937	-0.32767	Bulk
							1	0.0713774	0.164023	-0.518582	Bulk
							1	0.0722066	0.158598	-0.613262	Bulk
							1	0.134454	0.165085	-0.524482	Bulk
							1	0.180249	0.163677	-0.584308	Bulk
							1	0.0615989	0.171005	-0.423794	Bulk
							1	0.242092	0.179291	-0.432005	Peripheral cell
							1	0.0260244	0.157986	-0.602158	Bulk
							1	0.115714	0.172592	-0.459652	Peripheral cell
							1	0.111364	0.16061	-0.602215	MCC neighbour
							1	0.065057	0.171295	-0.41012	Bulk
							1	0.0169863	0.167046	-0.480887	Bulk
							1	0.104945	0.149071	-0.747688	Bulk
							1	0.0608389	0.164472	-0.517671	Bulk
							1	0.0852681	0.172417	-0.482306	Peripheral cell
							1	0.182919	0.166011	-0.520208	Bulk
							1	0.0650062	0.167218	-0.490998	Bulk
							1	0.109702	0.159729	-0.608701	Bulk
							1	0.0915296	0.143839	-0.819426	Bulk
							1	0.121616	0.170362	-0.463607	Bulk
							1	0.11918	0.164332	-0.552281	Bulk
							1	0.0304809	0.172264	-0.442676	Peripheral cell
							1	0.0501285	0.167404	-0.472145	Bulk
							1	0.0587519	0.163224	-0.536583	Bulk
							1	0.0574575	0.155472	-0.650834	Bulk
							1	0.0871018	0.165225	-0.508561	Bulk
							1	0.080916	0.156469	-0.643007	Bulk
							1	0.0952438	0.170446	-0.442739	Bulk
							1	0.274272	0.180842	-0.408611	Peripheral cell
							1	0.136594	0.170267	-0.461346	Bulk
							1	0.0119015	0.168946	-0.470179	Bulk
							1	0.118889	0.170471	-0.449242	Bulk
							1	0.221216	0.178374	-0.438489	Peripheral cell
							1	0.0686781	0.165942	-0.493087	Bulk
							1	0.265273	0.179151	-0.397122	MCC neighbour
							1	0.174294	0.180871	-0.340381	MCC neighbour
							1	0.101652	0.163805	-0.532084	Bulk
							1	0.107294	0.163086	-0.54603	Bulk
							1	0.107529	0.167376	-0.487143	Bulk
							1	0.104461	0.167718	-0.487174	MCC neighbour
							1	0.0997384	0.167849	-0.475224	MCC neighbour
							1	0.101041	0.162959	-0.554653	Bulk
							1	0.17628	0.172563	-0.44541	Bulk
							1	0.0691284	0.166991	-0.504976	Bulk
							1	0.0655788	0.166542	-0.552628	Peripheral cell
							1	0.115891	0.15821	-0.608545	Bulk
							1	0.210809	0.16396	-0.596112	MCC neighbour
							1	0.0763596	0.161408	-0.575333	MCC neighbour
							1	0.0487901	0.178475	-0.319382	Bulk
							1	0.057643	0.157893	-0.618805	Bulk
							1	0.0551498	0.174506	-0.386728	MCC neighbour
							1	0.193762	0.166361	-0.538311	Bulk
							1	0.054449	0.156625	-0.624694	Bulk
							1	0.125334	0.169087	-0.480465	MCC neighbour
							1	0.0551923	0.167898	-0.502532	Peripheral cell
							1	0.044353	0.160574	-0.582679	MCC neighbour
							1	0.0552039	0.152867	-0.692077	Bulk
							1	0.0660377	0.166687	-0.484822	Bulk
							1	0.0884119	0.169079	-0.459463	Bulk
							1	0.0526835	0.148745	-0.738867	Bulk
							1	0.117201	0.169111	-0.479349	Bulk
							1	0.146552	0.150025	-0.768995	MCC neighbour
							1	0.160378	0.166774	-0.542788	MCC neighbour
							1	0.0955677	0.178445	-0.358038	Peripheral cell
							1	0.0123747	0.162037	-0.545255	Bulk
							1	0.17346	0.176318	-0.386558	Bulk
							1	0.0458137	0.166117	-0.48711	Bulk
							1	0.0750448	0.157442	-0.629777	Bulk
							1	0.138654	0.160998	-0.577208	Bulk
							1	0.204542	0.166343	-0.539501	Bulk
							1	0.202904	0.177424	-0.383765	Bulk
							1	0.0547035	0.161036	-0.555438	Bulk
							1	0.0389555	0.153744	-0.67537	MCC neighbour
							1	0.101541	0.164032	-0.516488	Bulk
							1	0.0736319	0.145916	-0.781818	Bulk
							1	0.151091	0.182727	-0.321743	Peripheral cell
							1	0.00479788	0.15572	-0.641773	Bulk
							1	0.0287204	0.139156	-0.914472	MCC neighbour
							1	0.104571	0.162003	-0.575909	MCC neighbour
							1	0.0431037	0.156986	-0.613935	Bulk
							1	0.173612	0.179392	-0.333551	Bulk
							1	0.0343212	0.156248	-0.636567	Bulk
							1	0.103391	0.162538	-0.547283	Bulk
							1	0.0660593	0.153799	-0.676853	Bulk
							1	0.0584517	0.169216	-0.459685	Bulk
							1	0.160359	0.160647	-0.613256	MCC neighbour
							1	0.0291133	0.175577	-0.374292	MCC neighbour
							1	0.0399792	0.16909	-0.448236	Bulk
							1	0.12875	0.170967	-0.45227	Bulk
							1	0.207418	0.168423	-0.536622	Peripheral cell
							1	0.164388	0.15283	-0.733423	Bulk
							1	0.0919547	0.169376	-0.440469	Bulk
							1	0.0287488	0.16111	-0.576919	Bulk
							1	0.0565125	0.163939	-0.518333	Bulk
							1	0.142241	0.152114	-0.757298	MCC neighbour
							1	0.187886	0.175886	-0.442582	Peripheral cell
							1	0.0814893	0.167524	-0.500446	MCC neighbour
							1	0.124721	0.166628	-0.526312	Bulk
							1	0.181821	0.160198	-0.605835	Bulk
							1	0.121662	0.152659	-0.702694	MCC neighbour
							1	0.110434	0.166362	-0.499246	Bulk
							1	0.11679	0.164475	-0.525132	Bulk
							1	0.144205	0.163968	-0.526814	Bulk
							1	0.0359454	0.153546	-0.67253	Bulk
							1	0.187304	0.173944	-0.43439	Bulk
							1	0.210937	0.171085	-0.478115	Bulk
							1	0.200004	0.176413	-0.392001	Bulk
							1	0.0896381	0.164896	-0.499072	Bulk
							1	0.0968503	0.172248	-0.406552	Bulk
							1	0.0678581	0.16957	-0.463525	MCC neighbour
							1	0.0513199	0.171977	-0.430923	Peripheral cell
							1	0.185591	0.169097	-0.549883	Peripheral cell
							1	0.0332739	0.169204	-0.450751	Bulk
							1	0.241139	0.166759	-0.607547	Peripheral cell
							1	0.0746327	0.159448	-0.603558	Bulk
							1	0.243618	0.167166	-0.602816	Peripheral cell
							1	0.0102774	0.149814	-0.720407	Bulk
							1	0.104941	0.166427	-0.50396	Bulk
							1	0.0708453	0.165261	-0.490441	Bulk
							1	0.0712938	0.154326	-0.708313	Bulk
							1	0.169551	0.158736	-0.64728	Bulk
							1	0.211814	0.140594	-0.929468	MCC neighbour
							1	0.183524	0.164486	-0.614596	Peripheral cell
							1	0.147124	0.157432	-0.653306	Bulk
							1	0.0644041	0.162816	-0.532705	Bulk
							1	0.136843	0.160613	-0.604478	MCC neighbour
							1	0.129128	0.152331	-0.749355	Bulk
							1	0.194561	0.185092	-0.332153	Peripheral cell
							1	0.0507668	0.162243	-0.561822	Bulk
							1	0.112024	0.1658	-0.531468	Bulk
							1	0.131335	0.148972	-0.757002	Bulk
							1	0.0301864	0.166224	-0.486808	Bulk
							1	0.0399688	0.15938	-0.596366	Bulk
							1	0.0996013	0.165061	-0.513622	Bulk
							1	0.195355	0.169489	-0.495656	Bulk
							1	0.202626	0.153016	-0.730712	Bulk
							1	0.190932	0.152022	-0.741404	Bulk
							1	0.0874611	0.161409	-0.621072	Peripheral cell
							1	0.130921	0.169815	-0.485441	Bulk
							1	0.0951631	0.168611	-0.497234	Bulk
							1	0.113062	0.146646	-0.821397	MCC neighbour
							1	0.0945334	0.165363	-0.523067	Bulk
							1	0.118003	0.152507	-0.704273	Bulk
							1	0.0335433	0.146054	-0.81827	MCC neighbour
							1	0.24918	0.175762	-0.422183	Bulk
							1	0.0519441	0.155636	-0.646885	Bulk
							1	0.0568422	0.151404	-0.704954	MCC neighbour
							1	0.119068	0.173734	-0.422017	Bulk
							1	0.0590659	0.160078	-0.589634	Bulk
							1	0.0690841	0.14924	-0.73439	Bulk
							1	0.208933	0.160974	-0.638913	Bulk
							1	0.114131	0.151496	-0.718335	Bulk
							1	0.0618501	0.145974	-0.779463	Bulk
							1	0.150035	0.163063	-0.578936	MCC neighbour
							1	0.157926	0.166426	-0.515156	Bulk
							1	0.119162	0.154532	-0.719366	MCC neighbour
							1	0.089371	0.164611	-0.515518	Bulk
							1	0.0308291	0.149058	-0.773804	Bulk
							1	0.0242244	0.15358	-0.672766	Bulk
							1	0.119572	0.166758	-0.573559	Peripheral cell
							1	0.119739	0.170175	-0.45483	Bulk
							1	0.0963201	0.169057	-0.48869	Peripheral cell
							1	0.0520198	0.156064	-0.642343	Bulk
							1	0.276207	0.171283	-0.52528	Peripheral cell
							1	0.0632991	0.156804	-0.63387	Bulk
							1	0.16552	0.166126	-0.532098	MCC neighbour
							1	0.0911688	0.145746	-0.825722	Bulk
							1	0.0215455	0.156165	-0.63662	Bulk
							1	0.239483	0.165728	-0.619034	Peripheral cell
							1	0.0292579	0.176381	-0.376753	Peripheral cell
							1	0.166396	0.167187	-0.511506	Bulk
							1	0.214261	0.140473	-0.932016	MCC neighbour
							1	0.082473	0.162083	-0.549796	Bulk
							1	0.143135	0.166259	-0.534153	Bulk
							1	0.111665	0.176092	-0.411462	Peripheral cell
							1	0.0911651	0.15753	-0.635894	Bulk
							1	0.144094	0.139219	-0.928157	MCC neighbour
							1	0.0330159	0.16522	-0.499506	Bulk
							1	0.149858	0.170675	-0.480199	Peripheral cell
							1	0.10119	0.161582	-0.579138	MCC neighbour
							1	0.034037	0.151221	-0.704511	Bulk
							1	0.13607	0.152441	-0.713622	Bulk
							1	0.0772375	0.152712	-0.69131	Bulk
							1	0.124526	0.148456	-0.79999	MCC neighbour
							1	0.106298	0.160315	-0.60378	MCC neighbour
							1	0.141279	0.151828	-0.724049	Bulk
							1	0.0944177	0.170257	-0.464295	Peripheral cell
							1	0.132101	0.175943	-0.390288	Peripheral cell
							1	0.0441723	0.157799	-0.620682	Bulk
							1	0.146007	0.156439	-0.662705	Bulk
							1	0.0969581	0.169089	-0.497856	Bulk
							1	0.150245	0.153332	-0.707587	Bulk
							1	0.0973186	0.159235	-0.58904	Bulk
							1	0.0291283	0.150777	-0.708477	Bulk
							1	0.110714	0.16149	-0.56399	Bulk
							1	0.079108	0.162395	-0.565903	Bulk
							1	0.0929959	0.156343	-0.64641	Bulk
							1	0.181155	0.160549	-0.624295	MCC neighbour
							1	0.154896	0.150395	-0.781335	MCC neighbour
							1	0.113918	0.150975	-0.727461	MCC neighbour
							1	0.141894	0.154458	-0.695036	Bulk
							1	0.0722034	0.154222	-0.673242	Bulk
							1	0.0930333	0.161906	-0.580767	Bulk
							1	0.0709337	0.166062	-0.493167	Bulk
							1	0.0990707	0.155835	-0.65731	Bulk
							1	0.034295	0.152066	-0.696514	Bulk
							1	0.0355406	0.177391	-0.360868	Peripheral cell
							1	0.127002	0.165622	-0.538723	Bulk
							1	0.0683123	0.163274	-0.591653	Peripheral cell
							1	0.0334931	0.147717	-0.753951	Bulk
							1	0.124929	0.151755	-0.753303	Bulk
							1	0.0344002	0.167488	-0.467513	MCC neighbour
							1	0.0776945	0.161797	-0.550159	Bulk
							1	0.0914601	0.156648	-0.644879	Bulk
							1	0.123182	0.155318	-0.671296	MCC neighbour
							1	0.10028	0.163029	-0.562977	Bulk
							1	0.100444	0.164628	-0.51863	Bulk
							1	0.0364851	0.152729	-0.683573	Bulk
							1	0.0907953	0.17103	-0.501838	Peripheral cell
							1	0.0754748	0.159478	-0.602418	Bulk
							1	0.124267	0.174056	-0.435051	Peripheral cell
							1	0.102799	0.160533	-0.595409	Bulk
							1	0.105091	0.154912	-0.668253	Bulk
							1	0.0651108	0.157684	-0.626193	Bulk
							1	0.0365201	0.159386	-0.597181	Bulk
							1	0.0602763	0.153184	-0.681155	Bulk
							1	0.0874412	0.153451	-0.690575	Bulk
							1	0.0533353	0.153285	-0.67951	Bulk
							1	0.0814604	0.142955	-0.865114	Bulk
							1	0.0739923	0.172522	-0.425508	Bulk
							1	0.0924497	0.171361	-0.474937	Peripheral cell
							1	0.121949	0.152046	-0.716055	Bulk
							1	0.102951	0.165766	-0.503942	Bulk
							2	0.1405	0.169221	-0.47951	Peripheral cell
							2	0.0919266	0.164943	-0.517862	Bulk
							2	0.154856	0.176566	-0.37185	MCC neighbour
							2	0.131885	0.156644	-0.654064	MCC neighbour
							2	0.231073	0.181152	-0.369842	MCC neighbour
							2	0.0582578	0.15918	-0.601971	Bulk
							2	0.125617	0.157146	-0.647145	Bulk
							2	0.0633772	0.166322	-0.487718	Bulk
							2	0.0827827	0.156239	-0.645685	Bulk
							2	0.17143	0.1559	-0.6845	MCC neighbour
							2	0.0502296	0.153138	-0.684244	Bulk
							2	0.232097	0.183771	-0.313084	Bulk
							2	0.0899395	0.175639	-0.36408	Bulk
							2	0.135191	0.160326	-0.612248	Bulk
							2	0.288205	0.16182	-0.646699	MCC neighbour
							2	0.209215	0.183503	-0.31176	Bulk
							2	0.259393	0.169829	-0.515883	MCC neighbour
							2	0.137477	0.171862	-0.443554	Bulk
							2	0.0488426	0.174042	-0.375122	Bulk
							2	0.0659373	0.164052	-0.522258	Bulk
							2	0.0543126	0.160262	-0.568646	Bulk
							2	0.0107613	0.16338	-0.518959	Bulk
							2	0.0323057	0.154747	-0.635329	Bulk
							2	0.102892	0.168829	-0.478751	MCC neighbour
							2	0.0748569	0.156958	-0.636615	Bulk
							2	0.0727392	0.163813	-0.548078	Bulk
							2	0.182839	0.179025	-0.371504	Peripheral cell
							2	0.101334	0.181515	-0.308793	MCC neighbour
							2	0.0417508	0.163668	-0.517754	Bulk
							2	0.173963	0.160296	-0.604561	Bulk
							2	0.121528	0.168605	-0.473924	Bulk
							2	0.215843	0.177836	-0.393527	Bulk
							2	0.0489986	0.160269	-0.568135	Bulk
							2	0.0467009	0.162867	-0.554516	Bulk
							2	0.0698579	1.98751	-0.436062	MCC
							2	0.0496773	0.158825	-0.583617	Bulk
							2	0.0673197	0.169813	-0.466635	Bulk
							2	0.119846	0.153935	-0.68618	Bulk
							2	0.0450073	0.166991	-0.504771	Peripheral cell
							2	0.10707	0.148807	-0.752409	MCC neighbour
							2	0.180916	0.182747	-0.347979	Peripheral cell
							2	0.0678449	0.174529	-0.380053	Bulk
							2	0.0402941	0.154406	-0.662163	Bulk
							2	0.224236	0.160051	-0.620731	MCC neighbour
							2	0.0238873	0.167133	-0.481937	Bulk
							2	0.10033	0.170415	-0.445955	Bulk
							2	0.170911	0.172598	-0.470424	MCC neighbour
							2	0.0857214	0.171561	-0.426555	Bulk
							2	0.0813098	0.155877	-0.632471	Bulk
							2	0.0444759	0.159092	-0.578467	Bulk
							2	0.0758073	0.161558	-0.552029	Bulk
							2	0.113176	0.172815	-0.465127	Peripheral cell
							2	0.0224597	0.169751	-0.436469	Bulk
							2	0.024626	0.162422	-0.604071	Peripheral cell
							2	0.164562	0.16412	-0.573425	Bulk
							2	0.226284	0.188462	-0.251761	MCC neighbour
							2	0.0880945	0.183272	-0.300082	Peripheral cell
							2	0.0432848	0.168482	-0.537156	Peripheral cell
							2	0.0188299	0.167821	-0.454797	MCC neighbour
							2	0.0418127	0.16188	-0.540965	Bulk
							2	0.0649358	1.98114	-0.521002	MCC
							2	0.152551	0.168632	-0.493773	MCC neighbour
							2	0.0322303	0.168569	-0.451136	Bulk
							2	0.0848066	0.169447	-0.439559	Bulk
							2	0.0888484	0.162487	-0.568271	Bulk
							2	0.238921	0.183658	-0.304373	Bulk
							2	0.0287781	0.161546	-0.557752	Bulk
							2	0.0332466	0.151564	-0.698933	Bulk
							2	0.0965953	0.171101	-0.44081	Peripheral cell
							2	0.104875	0.168147	-0.481065	Bulk
							2	0.0201581	0.162378	-0.562329	Peripheral cell
							2	0.13592	0.173106	-0.422335	Bulk
							2	0.0902213	0.174171	-0.418378	Peripheral cell
							2	0.175444	0.172303	-0.450509	Bulk
							2	0.137367	1.99114	-0.484407	MCC
							2	0.126541	0.157093	-0.632047	Bulk
							2	0.0242687	0.166854	-0.476123	Bulk
							2	0.120595	0.182016	-0.278366	Bulk
							2	0.0217117	0.17865	-0.332505	Bulk
							2	0.100352	0.166714	-0.494735	MCC neighbour
							2	0.123317	1.98515	-0.707022	MCC
							2	0.168254	0.168773	-0.492346	Bulk
							2	0.11609	0.156052	-0.657126	MCC neighbour
							2	0.0255468	0.158008	-0.613516	Bulk
							2	0.176535	0.166755	-0.57652	Peripheral cell
							2	0.0582484	0.179181	-0.32163	Bulk
							2	0.150551	0.175348	-0.396731	Bulk
							2	0.0806382	0.163219	-0.533228	Bulk
							2	0.043159	0.147912	-0.751011	Bulk
							2	0.125759	0.183554	-0.285605	MCC neighbour
							2	0.157443	0.164716	-0.552463	Peripheral cell
							2	0.232585	1.99377	-0.319509	MCC
							2	0.0974874	0.162546	-0.545096	Bulk
							2	0.0608613	0.157192	-0.631234	Bulk
							2	0.035323	0.154539	-0.664385	Bulk
							2	0.120759	0.159669	-0.589826	Bulk
							2	0.0545366	0.175298	-0.36178	Bulk
							2	0.0905029	0.163907	-0.547652	Peripheral cell
							2	0.17073	0.155785	-0.680211	Bulk
							2	0.10807	1.98452	-0.5645	MCC
							2	0.112157	0.16636	-0.525674	Bulk
							2	0.0545125	0.149794	-0.723953	MCC neighbour
							2	0.169644	0.169931	-0.474897	MCC neighbour
							2	0.112219	0.170207	-0.442592	Bulk
							2	0.114527	0.166523	-0.523083	MCC neighbour
							2	0.049251	0.149494	-0.728372	MCC neighbour
							2	0.0832431	0.177001	-0.363586	Peripheral cell
							2	0.0526841	0.159578	-0.575309	Bulk
							2	0.0860325	0.172217	-0.40645	Bulk
							2	0.0139618	0.152448	-0.670081	MCC neighbour
							2	0.190455	0.165408	-0.541893	Bulk
							2	0.157554	0.175912	-0.413863	MCC neighbour
							2	0.0987152	0.192412	-0.164651	MCC neighbour
							2	0.117966	0.156044	-0.660484	Bulk
							2	0.12038	1.98628	-0.466837	MCC
							2	0.139108	0.176602	-0.418499	Peripheral cell
							2	0.0812148	0.164564	-0.516172	MCC neighbour
							2	0.129309	0.157859	-0.612826	Bulk
							2	0.310427	2.02286	0.0890319	MCC
							2	0.0278546	1.99271	-0.372306	MCC
							2	0.0992725	0.165596	-0.529579	Bulk
							2	0.0656226	0.169575	-0.446727	MCC neighbour
							2	0.0882121	0.171335	-0.452196	MCC neighbour
							2	0.0765085	1.99674	-0.19577	MCC
							2	0.0481955	0.161041	-0.581666	MCC neighbour
							2	0.140201	0.167244	-0.508592	MCC neighbour
							2	0.0436294	0.17053	-0.433922	Bulk
							2	0.0919676	0.156064	-0.628972	Bulk
							2	0.0136321	0.173836	-0.382875	Bulk
							2	0.127683	0.153381	-0.697822	MCC neighbour
							2	0.0337105	0.173114	-0.39868	Bulk
							2	0.0200434	0.165197	-0.496386	Bulk
							2	0.115418	0.177182	-0.361828	Bulk
							2	0.129551	0.178422	-0.33686	Peripheral cell
							2	0.0275453	0.156433	-0.612986	Bulk
							2	0.0673018	0.163359	-0.525931	Bulk
							2	0.0239506	0.163555	-0.521233	Bulk
							2	0.11964	0.16195	-0.608899	MCC neighbour
							2	0.034824	0.174044	-0.381801	Bulk
							2	0.121205	0.162752	-0.547458	Bulk
							2	0.0578926	0.16575	-0.505458	MCC neighbour
							2	0.0455648	0.159663	-0.576535	Bulk
							2	0.0837294	0.174676	-0.373637	MCC neighbour
							2	0.151263	0.170415	-0.462847	MCC neighbour
							2	0.133944	0.17614	-0.377713	MCC neighbour
							2	0.12616	0.16537	-0.525061	Bulk
							2	0.122966	0.172934	-0.430663	Bulk
							2	0.0989086	0.173769	-0.441647	Peripheral cell
							2	0.144198	0.16784	-0.484846	Bulk
							2	0.0786004	0.171712	-0.435352	Bulk
							2	0.0857696	0.170207	-0.429729	Bulk
							2	0.0763542	0.170524	-0.442001	Bulk
							2	0.0634712	0.154177	-0.65613	Bulk
							2	0.052815	0.166365	-0.50887	Bulk
							2	0.0629262	0.161367	-0.556927	Bulk
							2	0.0339723	0.161316	-0.549414	Bulk
							2	0.0241168	0.173791	-0.388255	Bulk
							2	0.0503992	0.172367	-0.400028	Bulk
							2	0.0429184	0.164085	-0.515924	Bulk
							2	0.0662992	0.162998	-0.531127	Bulk
							2	0.0266734	0.162611	-0.535764	Bulk
							2	0.102966	0.174536	-0.403985	Bulk
							2	0.0999888	0.160393	-0.59476	MCC neighbour
							2	0.19771	1.98741	-0.449475	MCC
							2	0.0508636	0.171461	-0.436671	MCC neighbour
							2	0.0556759	0.16244	-0.534729	Bulk
							2	0.0778451	0.18215	-0.290826	Peripheral cell
							2	0.138924	0.159965	-0.616489	Bulk
							2	0.0535559	0.15784	-0.619739	Bulk
							2	0.144372	0.171667	-0.445237	Bulk
							2	0.0334789	0.164348	-0.507527	Bulk
							2	0.122321	0.170693	-0.44822	Bulk
							2	0.108858	0.174441	-0.391492	MCC neighbour
							2	0.0340803	0.170973	-0.411209	Bulk
							2	0.0860443	0.175904	-0.350363	Bulk
							2	0.0824572	0.158311	-0.599107	Bulk
							2	0.0271141	0.152658	-0.683483	Bulk
							2	0.0261028	0.156894	-0.606548	MCC neighbour
							2	0.165781	0.170368	-0.485828	MCC neighbour
							2	0.0450725	1.99239	-0.312324	MCC
							2	0.357621	0.199424	-0.165493	MCC neighbour
							2	0.135995	0.178032	-0.357955	Bulk
							2	0.0878888	0.158225	-0.620918	MCC neighbour
							2	0.0455883	0.163401	-0.528118	Bulk
							2	0.0211622	0.173499	-0.384826	MCC neighbour
							2	0.051941	0.165096	-0.50835	Bulk
							2	0.0696448	0.165242	-0.504523	Bulk
							2	0.168166	0.175571	-0.387371	Bulk
							2	0.052677	0.154385	-0.665507	MCC neighbour
							2	0.209396	0.170329	-0.490095	Bulk
							2	0.0319759	0.159069	-0.577515	Bulk
							2	0.0953462	0.178571	-0.36974	Peripheral cell
							2	0.158272	0.157043	-0.66074	MCC neighbour
							2	0.103542	0.167714	-0.562625	Peripheral cell
							2	0.10089	0.168306	-0.484951	Bulk
							2	0.036689	0.156462	-0.634872	Bulk
							2	0.134667	0.164115	-0.540945	Bulk
							2	0.0847308	0.170533	-0.431234	Bulk
							2	0.0978717	0.159648	-0.60552	MCC neighbour
							2	0.175262	0.176423	-0.428232	Peripheral cell
							2	0.0875258	0.166329	-0.502862	Bulk
							2	0.0566396	0.168969	-0.460793	Bulk
							2	0.135793	0.159769	-0.592584	Bulk
							2	0.199559	0.19138	-0.189313	Bulk
							2	0.109222	0.172844	-0.441467	Peripheral cell
							2	0.10654	0.171217	-0.422482	Bulk
							2	0.0682018	0.153255	-0.683625	Bulk
							2	0.135805	0.169057	-0.478928	MCC neighbour
							2	0.154913	0.182753	-0.312456	Peripheral cell
							2	0.0682461	0.158628	-0.589101	Bulk
							2	0.132857	0.15867	-0.647975	MCC neighbour
							2	0.105501	0.173909	-0.399678	Bulk
							2	0.179767	0.169813	-0.480513	Bulk
							2	0.0779277	0.167194	-0.481642	Bulk
							2	0.0504128	0.155935	-0.64383	MCC neighbour
							2	0.0873262	0.157486	-0.608553	Bulk
							2	0.227882	0.159949	-0.62398	Bulk
							2	0.108252	0.165157	-0.50602	Bulk
							2	0.147872	0.170501	-0.457945	MCC neighbour
							2	0.183467	0.174532	-0.422056	MCC neighbour
							2	0.0464611	0.166601	-0.480602	Bulk
							2	0.123041	0.172065	-0.445335	Bulk
							2	0.057212	0.178557	-0.336154	MCC neighbour
							2	0.106021	0.164445	-0.507991	Bulk
							2	0.0289115	0.161835	-0.566167	Bulk
							2	0.0681444	0.16127	-0.583674	Bulk
							2	0.0392876	0.181	-0.2758	Bulk
							2	0.0196097	0.173065	-0.39493	Bulk
							2	0.103032	0.158003	-0.629572	Bulk
							2	0.244466	1.99245	-0.289669	MCC
							2	0.114298	0.172331	-0.409809	Bulk
							2	0.0452057	0.173007	-0.385093	Bulk
							2	0.0322479	0.158057	-0.613474	Bulk
							2	0.237352	0.15137	-0.768445	MCC neighbour
							2	0.0533808	0.163214	-0.527061	MCC neighbour
							2	0.0262149	0.165729	-0.509443	Bulk
							2	0.0844187	0.172413	-0.407885	Bulk
							2	0.140728	0.164257	-0.559025	MCC neighbour
							2	0.162535	0.17628	-0.393625	Peripheral cell
							2	0.132969	0.167144	-0.501025	Bulk
							2	0.0806665	0.165419	-0.516204	Bulk
							2	0.107701	0.177473	-0.340695	Bulk
							2	0.102924	0.165211	-0.582715	Peripheral cell
							2	0.0736291	0.170994	-0.461684	Peripheral cell
							2	0.192691	1.99458	-0.325897	MCC
							2	0.0210191	0.157212	-0.606429	Bulk
							2	0.136916	0.162822	-0.576414	MCC neighbour
							2	0.0381688	0.170557	-0.439035	Bulk
							2	0.0914168	0.164947	-0.53745	MCC neighbour
							2	0.0484293	0.157433	-0.599894	Bulk
							2	0.0426972	0.157617	-0.62095	MCC neighbour
							2	0.125937	0.179719	-0.313671	Bulk
							2	0.111383	0.169918	-0.463082	Bulk
							2	0.0677686	0.182255	-0.270889	Bulk
							2	0.115181	0.171085	-0.478722	Peripheral cell
							2	0.0813213	0.172634	-0.414761	Bulk
							2	0.0784687	0.170778	-0.484175	Peripheral cell
							2	0.189635	0.18154	-0.337362	MCC neighbour
							2	0.0346347	0.15844	-0.585902	Bulk
							2	0.0729287	0.163002	-0.531922	Bulk
							2	0.109755	0.163265	-0.566843	Bulk
							2	0.107928	0.159058	-0.615734	Bulk
							2	0.0887555	0.152346	-0.702189	Bulk
							2	0.131726	0.173828	-0.409096	MCC neighbour
							2	0.195093	0.17751	-0.379777	Bulk
							2	0.14058	1.98812	-0.429316	MCC
							2	0.170927	1.9832	-0.504837	MCC
							2	0.0480237	0.16105	-0.56065	Bulk
							2	0.129225	0.168583	-0.476791	Bulk
							2	0.0747196	0.175645	-0.35383	Bulk
							2	0.084451	0.16535	-0.53596	Peripheral cell
							2	0.0550668	0.171669	-0.443181	Bulk
							2	0.0542754	0.156732	-0.607473	Bulk
							2	0.0581507	0.157469	-0.625139	Bulk
							2	0.0419308	0.155667	-0.646674	Bulk
							2	0.166685	0.169839	-0.501405	Bulk
							2	0.0873533	0.16126	-0.561791	Bulk
							2	0.0566524	0.167572	-0.476718	Bulk
							2	0.18782	0.1629	-0.572194	Bulk
							2	0.0906448	0.160635	-0.569766	Bulk
							2	0.234122	0.180109	-0.403773	Peripheral cell
							2	0.0973499	0.175499	-0.396377	Bulk
							2	0.0509464	0.158332	-0.612955	MCC neighbour
							2	0.119312	0.176916	-0.35235	Bulk
							2	0.0322831	0.163647	-0.518429	Bulk
							2	0.0565745	0.167849	-0.482062	Bulk
							2	0.272229	0.193631	-0.244179	Peripheral cell
							2	0.0664285	0.166827	-0.485064	Bulk
							2	0.126142	0.169323	-0.53275	Peripheral cell
							2	0.102867	0.162236	-0.549542	Bulk
							2	0.0540683	0.159716	-0.571974	Bulk
							2	0.140322	0.171419	-0.431901	Bulk
							2	0.0480636	0.178263	-0.331814	MCC neighbour
							2	0.0503515	0.162749	-0.535913	Bulk
							2	0.140256	0.162851	-0.555146	Bulk
							2	0.0708663	0.17198	-0.411795	Bulk
							2	0.166344	1.98696	-0.459354	MCC
							2	0.0904968	0.178881	-0.312866	Bulk
							2	0.0363465	0.175207	-0.379038	Peripheral cell
							2	0.0341199	0.164687	-0.504818	Bulk
							2	0.18099	0.169403	-0.487309	MCC neighbour
							2	0.127935	0.165562	-0.51746	Bulk
							2	0.0544119	0.174332	-0.378944	Bulk
							2	0.138446	0.173017	-0.424886	Bulk
							2	0.0600117	0.162561	-0.560626	Bulk
							2	0.0815176	0.164133	-0.519703	Bulk
							2	0.0714833	0.166291	-0.489161	Bulk
							2	0.16257	0.170823	-0.485029	Bulk
							2	0.106081	0.156951	-0.645576	MCC neighbour
							2	0.0439572	0.146927	-0.761723	Bulk
							2	0.129536	0.161626	-0.601189	Bulk
							2	0.0626528	0.16799	-0.48002	Bulk
							2	0.060395	0.151525	-0.704036	Bulk
							2	0.152564	0.167311	-0.505586	Bulk
							2	0.0329235	0.166331	-0.513778	Peripheral cell
							2	0.0476558	0.164091	-0.512646	Bulk
							2	0.0435313	0.151984	-0.695441	Bulk
							2	0.0167839	0.169813	-0.455119	Bulk
							2	0.0121731	0.165522	-0.534864	Peripheral cell
							2	0.170431	0.164578	-0.564559	MCC neighbour
							2	0.072768	0.168565	-0.463022	Bulk
							2	0.182037	0.174001	-0.412487	Bulk
							2	0.209463	0.178445	-0.428276	Peripheral cell
							2	0.164411	0.162478	-0.590648	MCC neighbour
							2	0.0847705	0.165018	-0.515039	Bulk
							2	0.136545	0.166	-0.541442	Bulk
							2	0.245391	0.182047	-0.379985	Peripheral cell
							2	0.162863	0.162213	-0.593942	MCC neighbour
							2	0.24418	0.182036	-0.384288	Peripheral cell
							2	0.0874435	0.164545	-0.519461	Bulk
							2	0.103021	0.17168	-0.4258	Bulk
							2	0.0133824	0.160637	-0.555905	Bulk
							2	0.0984484	0.166912	-0.492195	Bulk
							2	0.159024	0.177239	-0.410188	Peripheral cell
							2	0.121736	0.164258	-0.533642	Bulk
							2	0.0149667	0.169075	-0.4938	Peripheral cell
							2	0.0689153	0.162313	-0.543801	Bulk
							2	0.126209	0.163442	-0.540796	MCC neighbour
							2	0.219492	0.171347	-0.473356	MCC neighbour
							2	0.099731	0.155698	-0.657983	Bulk
							2	0.050532	0.169288	-0.445545	MCC neighbour
							2	0.0614029	0.164922	-0.504761	Bulk
							2	0.0166337	0.159363	-0.584079	Bulk
							2	0.062404	0.173791	-0.407989	MCC neighbour
							2	0.0908635	0.175336	-0.366518	Bulk
							2	0.0508208	0.154577	-0.660949	Bulk
							2	0.0849913	0.173485	-0.435675	Peripheral cell
							2	0.0978984	0.16279	-0.580593	Bulk
							2	0.117331	0.181165	-0.347252	Peripheral cell
							2	0.0897954	0.160291	-0.599287	MCC neighbour
							2	0.0819552	0.155747	-0.65363	MCC neighbour
							2	0.169752	0.168449	-0.496688	MCC neighbour
							2	0.0590038	0.167345	-0.498337	Peripheral cell
							2	0.0271482	0.169171	-0.447042	Bulk
							2	0.0933627	0.171503	-0.417687	MCC neighbour
							2	0.079003	0.173117	-0.417957	MCC neighbour
							2	0.028607	0.174081	-0.412172	Peripheral cell
							2	0.0795163	0.177241	-0.332308	Bulk
							2	0.0939649	0.160427	-0.59724	Bulk
							2	0.194829	0.167465	-0.51624	Bulk
							2	0.0817534	0.175154	-0.404013	Bulk
							2	0.273292	0.173744	-0.455302	Bulk
							2	0.175348	0.178546	-0.372835	Bulk
							2	0.0713072	1.99027	-0.632546	MCC
							2	0.131442	0.171705	-0.427339	Bulk
							2	0.131454	0.167871	-0.490304	Bulk
							2	0.192854	1.99405	-0.305638	MCC
							2	0.0104123	0.163754	-0.516183	Bulk
							2	0.0573697	0.149117	-0.737024	Bulk
							2	0.0433691	0.159669	-0.570196	Bulk
							2	0.122416	0.172812	-0.40802	MCC neighbour
							2	0.0801148	0.159432	-0.580392	Bulk
							2	0.0648445	0.18653	-0.211464	Bulk
							2	0.0962967	0.159795	-0.582555	Bulk
							2	0.140843	0.164201	-0.545133	Bulk
							2	0.115196	0.164341	-0.549604	Bulk
							2	0.048964	0.168519	-0.461003	Bulk
							2	0.176813	0.161709	-0.585377	Bulk
							2	0.0631587	0.165049	-0.498647	Bulk
							2	0.0500499	0.156093	-0.641879	Bulk
							2	0.126068	0.165337	-0.514662	MCC neighbour
							2	0.0895178	0.142971	-0.826582	Bulk
							2	0.00306902	0.1599	-0.567985	MCC neighbour
							2	0.224541	0.187756	-0.288521	Peripheral cell
							2	0.0482086	0.170022	-0.449923	Bulk
							2	0.129557	1.99907	-0.199204	MCC
							2	0.107975	0.165218	-0.51323	Bulk
							2	0.0705309	0.175755	-0.370279	Bulk
							2	0.102755	0.178132	-0.322919	Bulk
							2	0.0546939	0.164857	-0.505517	MCC neighbour
							2	0.224647	0.160447	-0.63984	Bulk
							2	0.0814577	0.156797	-0.640827	Bulk
							2	0.0622753	0.163555	-0.523119	Bulk
							2	0.113312	0.1502	-0.732749	MCC neighbour
							2	0.0249807	0.151248	-0.703218	MCC neighbour
							2	0.142732	0.164255	-0.562938	Bulk
							2	0.00958435	0.169156	-0.453713	Bulk
							2	0.199803	0.174814	-0.421145	Peripheral cell
							2	0.12748	0.163794	-0.539931	MCC neighbour
							2	0.120366	1.97762	-0.562004	MCC
							2	0.194124	0.166266	-0.537825	Bulk
							2	0.0175408	0.16778	-0.467913	Bulk
							2	0.00868791	0.168642	-0.453177	Bulk
							2	0.0754185	0.157717	-0.600332	Bulk
							2	0.130375	0.185812	-0.281019	Peripheral cell
							2	0.0099736	0.150982	-0.704952	Bulk
							2	0.171694	0.178102	-0.358959	Bulk
							2	0.160703	0.167311	-0.505359	Bulk
							2	0.0806664	0.167454	-0.462076	Bulk
							2	0.105654	0.161565	-0.565254	MCC neighbour
							2	0.0969302	0.162181	-0.567572	Bulk
							2	0.0420833	0.181697	-0.272913	Bulk
							2	0.089775	0.158925	-0.589663	Bulk
							2	0.25453	0.192407	-0.252126	Peripheral cell
							2	0.156412	0.179758	-0.338694	MCC neighbour
							2	0.177584	0.172317	-0.439164	Bulk
							2	0.103098	0.161169	-0.583839	Bulk
							2	0.0188026	0.146509	-0.765135	MCC neighbour
							2	0.0648975	0.167096	-0.497472	Bulk
							2	0.14149	0.16835	-0.503117	Bulk
							2	0.0910529	0.17203	-0.420552	Bulk
							2	0.0547133	0.149996	-0.722551	Bulk
							2	0.0801972	0.169308	-0.439023	Bulk
							2	0.0152841	0.189939	-0.177298	Peripheral cell
							2	0.0686597	0.161851	-0.55087	Bulk
							2	0.131241	0.156296	-0.660593	Bulk
							2	0.163036	0.16518	-0.564384	MCC neighbour
							2	0.0534431	0.152531	-0.689109	Bulk
							2	0.145868	0.165956	-0.518814	Bulk
							2	0.110391	0.171358	-0.440962	Peripheral cell
							2	0.0693471	0.16759	-0.474337	Bulk
							2	0.0528353	0.153145	-0.681105	Bulk
							2	0.14681	0.175015	-0.386289	Bulk
							2	0.145433	0.177513	-0.354158	Bulk
							2	0.0911609	0.169093	-0.461499	Bulk
							2	0.142818	0.171104	-0.453153	MCC neighbour
							2	0.104411	0.164259	-0.522529	Bulk
							2	0.0579679	0.159596	-0.574623	Bulk
							2	0.190457	0.149398	-0.773735	MCC neighbour
							2	0.0270604	0.161119	-0.549035	Bulk
							2	0.111676	0.162694	-0.549136	Bulk
							2	0.0845655	0.151084	-0.690286	Bulk
							2	0.0645803	0.161683	-0.548074	Bulk
							2	0.0923372	0.157444	-0.609979	Bulk
							2	0.0643758	0.165443	-0.491626	Bulk
							2	0.176108	0.171269	-0.504681	Peripheral cell
							2	0.0354057	0.165683	-0.564653	Peripheral cell
							2	0.15408	0.164177	-0.574235	Bulk
							2	0.15979	0.176888	-0.416142	Peripheral cell
							2	0.0837556	0.162821	-0.538058	Bulk
							2	0.0683833	0.175768	-0.358421	MCC neighbour
							2	0.131709	0.1648	-0.5132	Bulk
							2	0.168668	0.159974	-0.662051	Bulk
							2	0.195778	0.167784	-0.518978	Bulk
							2	0.15686	0.183642	-0.307975	Peripheral cell
							2	0.117144	0.163975	-0.535589	Bulk
							2	0.0786084	0.163684	-0.524568	Bulk
							2	0.149955	0.154647	-0.698496	MCC neighbour
							2	0.124523	0.169244	-0.509866	Peripheral cell
							2	0.288097	0.180891	-0.4094	Peripheral cell
							2	0.0665719	0.161307	-0.555812	Bulk
							2	0.0799957	0.174201	-0.456308	Peripheral cell
							2	0.0860806	0.15272	-0.693932	Bulk
							2	0.0268678	0.164178	-0.519703	Bulk
							2	0.160032	0.174445	-0.416968	Bulk
							2	0.0858113	0.171386	-0.421505	Bulk
							2	0.104748	0.171427	-0.46267	Peripheral cell
							2	0.0611811	0.16396	-0.519104	MCC neighbour
							2	0.0354892	0.168327	-0.462447	Peripheral cell
							2	0.064539	0.154763	-0.663487	Bulk
							2	0.144114	0.174723	-0.389932	Bulk
							2	0.0572787	0.158497	-0.612068	Bulk
							2	0.0366519	0.155556	-0.64601	Bulk
							2	0.18475	0.18246	-0.351976	Peripheral cell
							2	0.199725	0.182356	-0.317126	Bulk
							2	0.138595	0.172841	-0.429195	Peripheral cell
							2	0.0859883	0.156978	-0.638069	Bulk
							2	0.159315	0.183035	-0.29181	Bulk
							2	0.0796367	0.18409	-0.244221	Bulk
							2	0.133224	0.174194	-0.394065	Bulk
							2	0.0458099	0.166395	-0.48718	Bulk
							2	0.0469894	0.170247	-0.434379	Bulk
							2	0.111434	0.16807	-0.482531	Peripheral cell
							2	0.0504517	0.167501	-0.469355	Bulk
							2	0.114926	0.162576	-0.548776	Bulk
							2	0.00912917	0.144685	-0.832353	Bulk
							2	0.0751452	0.167786	-0.48416	MCC neighbour
							2	0.118747	0.163998	-0.534174	Bulk
							2	0.0186374	0.16137	-0.569719	Bulk
							2	0.15332	0.171053	-0.439728	Bulk
							2	0.119109	0.17033	-0.472115	MCC neighbour
							2	0.0765866	0.167737	-0.507629	Peripheral cell
							2	0.0629845	0.169276	-0.439275	Bulk
							2	0.106083	0.16186	-0.56875	Bulk
							2	0.0838525	0.167964	-0.470382	Bulk
							2	0.102937	0.164562	-0.510936	Bulk
							2	0.116152	0.163959	-0.534208	Bulk
							2	0.210797	0.189658	-0.262199	Peripheral cell
							2	0.317973	0.162215	-0.633822	MCC neighbour
							2	0.14795	0.17095	-0.455465	Bulk
							2	0.0653655	0.162863	-0.558509	Bulk
							2	0.127563	0.172792	-0.407496	Bulk
							2	0.165936	0.181623	-0.353131	Peripheral cell
							2	0.0486935	0.16584	-0.490181	MCC neighbour
							2	0.0550523	0.170238	-0.421139	Bulk
							2	0.0907493	0.172296	-0.466261	Peripheral cell
							2	0.030827	0.163506	-0.531783	Bulk
							2	0.05741	0.167452	-0.548499	Peripheral cell
							2	0.0880636	0.160522	-0.591604	Bulk
							2	0.122194	0.165329	-0.52063	Bulk
							2	0.0388466	0.162285	-0.535455	Bulk
							2	0.074767	0.167539	-0.467713	MCC neighbour
							2	0.0505634	0.172832	-0.40432	Peripheral cell
							2	0.178862	0.16456	-0.549009	MCC neighbour
							2	0.0950708	0.161078	-0.58804	Bulk
							2	0.167149	0.167018	-0.514432	Bulk
							2	0.150717	0.176708	-0.420026	Peripheral cell
							2	0.0583595	0.168428	-0.460451	Bulk
							2	0.130188	0.171505	-0.442089	Bulk
							2	0.0539707	0.165294	-0.503451	MCC neighbour
							2	0.0525192	0.163004	-0.532596	Bulk
							2	0.186569	0.182384	-0.356164	Peripheral cell
							2	0.0158281	0.153447	-0.671942	Bulk
							2	0.015715	0.162523	-0.530543	MCC neighbour
							2	0.192208	0.173416	-0.434216	Bulk
							2	0.133884	0.17256	-0.425957	Bulk
							2	0.152875	0.163034	-0.580889	MCC neighbour
							2	0.0397076	0.144851	-0.793949	Bulk
							2	0.0507619	0.157314	-0.625619	Bulk
							2	0.0105645	0.151771	-0.694362	MCC neighbour
							2	0.0919014	0.169889	-0.452368	Bulk
							2	0.0518737	0.138538	-0.92133	MCC neighbour
							2	0.111115	0.178806	-0.340039	Bulk
							2	0.136502	0.180097	-0.330551	Bulk
							2	0.142716	0.179516	-0.374491	Peripheral cell
							2	0.107243	0.177554	-0.347253	Bulk
							2	0.143592	0.14316	-0.87496	MCC neighbour
							2	0.139281	0.188152	-0.224025	MCC neighbour
							2	0.160744	0.170486	-0.523761	Peripheral cell
							2	0.0767327	0.181247	-0.293968	MCC neighbour
							2	0.157862	0.170685	-0.489529	Peripheral cell
							2	0.00978721	0.162296	-0.534085	Bulk
							2	0.0807674	0.171839	-0.407957	Bulk
							2	0.0745999	0.184641	-0.237043	Bulk
							2	0.0472396	0.171173	-0.421368	Bulk
							2	0.16133	0.161839	-0.604282	MCC neighbour
							2	0.032985	0.165521	-0.566405	Peripheral cell
							2	0.167368	0.166925	-0.513542	Bulk
							2	0.166201	0.178364	-0.403264	Peripheral cell
							2	0.101108	0.168398	-0.493476	Bulk
							2	0.137378	0.177794	-0.407368	Peripheral cell
							2	0.117047	0.166901	-0.497829	MCC neighbour
							2	0.0605856	0.165915	-0.491014	Bulk
							2	0.137337	0.171743	-0.424792	Bulk
							2	0.146489	0.16543	-0.546812	MCC neighbour
							2	0.0646454	0.157255	-0.630963	Bulk
							2	0.0412166	0.172043	-0.400581	MCC neighbour
							2	0.00825151	0.166756	-0.477487	Bulk
							2	0.0680319	0.158916	-0.608016	MCC neighbour
							2	0.0847327	0.166226	-0.496001	MCC neighbour
							2	0.0170212	0.164175	-0.533239	MCC neighbour
							2	0.202657	0.170541	-0.533016	Peripheral cell
							2	0.115139	0.164188	-0.534754	Bulk
							2	0.061401	0.170658	-0.441585	MCC neighbour
							2	0.0385535	0.171159	-0.425741	Bulk
							2	0.0592578	0.160475	-0.587018	Bulk
							2	0.0545392	0.163857	-0.518975	Bulk
							2	0.0922508	0.169547	-0.441303	Bulk
							2	0.0628499	0.178567	-0.307955	Bulk
							2	0.122767	0.161445	-0.567084	Bulk
							2	0.0619173	0.148833	-0.737343	MCC neighbour
							2	0.217146	0.166095	-0.578486	Bulk
							2	0.0648096	0.168034	-0.479505	Bulk
							2	0.060923	0.165061	-0.515431	Bulk
							2	0.0649226	0.174553	-0.368299	Bulk
							2	0.0420242	0.163988	-0.526034	MCC neighbour
							2	0.116622	0.163785	-0.560403	Bulk
							2	0.0518704	0.162773	-0.533174	Bulk
							2	0.172234	0.179637	-0.343978	Bulk
							2	0.154921	0.163079	-0.578583	MCC neighbour
							2	0.0250951	0.166541	-0.501512	MCC neighbour
							2	0.181918	0.181372	-0.317135	Bulk
							2	0.023369	0.164219	-0.510729	Bulk
							2	0.134431	0.155863	-0.671697	Bulk
							2	0.0634892	0.160082	-0.569103	Bulk
							2	0.069836	0.173977	-0.435899	Peripheral cell
							2	0.0691962	0.170897	-0.417998	Bulk
							2	0.105659	0.156516	-0.650301	MCC neighbour
							2	0.0586963	0.160473	-0.5625	Bulk
							2	0.11633	0.168054	-0.482518	Bulk
							2	0.136442	0.178331	-0.347399	Bulk
							2	0.0109013	0.169193	-0.482797	Peripheral cell
							2	0.0925836	0.167255	-0.483756	Bulk
							2	0.03968	0.1575	-0.622026	MCC neighbour
							2	0.120752	0.167489	-0.487774	Bulk
							2	0.0644168	0.175827	-0.365109	Bulk
							2	0.0529486	0.164871	-0.531116	Bulk
							2	0.0172971	0.164509	-0.508047	Bulk
							2	0.0598798	0.158649	-0.587669	Bulk
							2	0.210444	0.168564	-0.507924	Bulk
							2	0.154372	0.158781	-0.640853	MCC neighbour
							2	0.08802	0.169185	-0.463641	Bulk
							2	0.0840165	0.165252	-0.532317	Peripheral cell
							2	0.135992	0.164273	-0.53612	Bulk
							2	0.0678265	0.160653	-0.564302	MCC neighbour
							2	0.153412	0.156071	-0.647696	Bulk
							2	0.0722789	0.165986	-0.492269	Bulk
							2	0.0509959	0.159426	-0.599504	Bulk
							2	0.154551	0.176153	-0.425694	Peripheral cell
							2	0.0322296	0.155988	-0.642572	MCC neighbour
							2	0.0580447	0.181643	-0.304999	Peripheral cell
							2	0.0799477	0.171365	-0.456521	MCC neighbour
							2	0.163084	0.171395	-0.45145	Bulk
							2	0.0363586	0.16097	-0.577199	Bulk
							2	0.0463916	0.161498	-0.548426	Bulk
							2	0.0995823	0.162657	-0.559813	Bulk
							2	0.100448	0.163308	-0.536646	Bulk
							2	0.137669	0.165189	-0.522892	Bulk
							2	0.0595357	0.161405	-0.57398	Bulk
							2	0.16531	0.164814	-0.541974	Bulk
							2	0.0817958	0.16259	-0.540169	MCC neighbour
							2	0.0809046	0.146429	-0.776664	MCC neighbour
							2	0.0705451	0.153992	-0.673419	MCC neighbour
							2	0.0212733	0.165409	-0.500541	Bulk
							2	0.146987	0.17406	-0.413171	Bulk
							2	0.0157545	0.153357	-0.673803	MCC neighbour
							2	0.184726	0.165374	-0.532442	MCC neighbour
							2	0.0342698	0.169375	-0.481081	Peripheral cell
							2	0.0412624	0.162106	-0.551747	Bulk
							2	0.0948619	0.17276	-0.413715	Bulk
							2	0.0791526	0.158645	-0.579615	Bulk
							2	0.0893331	0.168226	-0.469508	Bulk
							2	0.123237	0.166019	-0.500382	Bulk
							2	0.0524205	0.141526	-0.837671	Bulk
							2	0.0515137	0.154382	-0.663867	Bulk
							2	0.0886216	0.158249	-0.625201	Bulk
							2	0.108374	0.162236	-0.575288	Bulk
							2	0.0903416	0.169773	-0.453631	Bulk
							2	0.131454	0.165189	-0.52358	Bulk
							2	0.0653557	0.16085	-0.583044	MCC neighbour
							2	0.15003	0.162847	-0.582015	MCC neighbour
							2	0.0951631	0.161236	-0.585552	MCC neighbour
							2	0.178086	0.177719	-0.365309	MCC neighbour
							2	0.139506	0.161481	-0.596387	Bulk
							2	0.00974755	0.150389	-0.714922	Bulk
							2	0.10481	0.156296	-0.651491	Bulk
							2	0.0370927	0.141957	-0.828573	Bulk
							2	0.121609	0.167625	-0.511753	Bulk
							2	0.116109	0.162099	-0.580198	MCC neighbour
							2	0.110581	0.165775	-0.506298	Bulk
							2	0.0988084	0.150452	-0.726756	MCC neighbour
							2	0.0484307	0.160833	-0.579172	Bulk
							2	0.0737048	0.171654	-0.411686	Bulk
							2	0.0863873	0.153211	-0.688221	MCC neighbour
							2	0.0594297	0.169553	-0.451567	MCC neighbour
							2	0.0804358	0.160942	-0.559555	Bulk
							2	0.161496	0.154699	-0.702063	Bulk
							2	0.0844465	0.166264	-0.494761	Bulk
							2	0.0904119	0.172678	-0.443406	Peripheral cell
							2	0.0780582	0.160012	-0.575538	Bulk
							2	0.0604939	0.167677	-0.459745	Bulk
							2	0.133214	0.170079	-0.463617	Bulk
							2	0.11206	0.162616	-0.548856	Bulk
							2	0.157093	0.171884	-0.445598	Bulk
							2	0.154262	0.168084	-0.500136	Bulk
							2	0.114941	0.163462	-0.539992	MCC neighbour
							2	0.0933677	0.160115	-0.57618	Bulk
							2	0.0564682	0.148377	-0.745691	Bulk
							2	0.121062	0.173643	-0.397725	Bulk
							2	0.108202	0.176845	-0.358573	Bulk
							2	0.0941529	0.167667	-0.480922	Bulk
							2	0.0680638	0.165714	-0.495326	MCC neighbour
							2	0.103083	0.157446	-0.636383	Bulk
							2	0.260476	0.184544	-0.354338	Peripheral cell
							2	0.102628	0.156989	-0.642298	Bulk
							2	0.198053	0.181239	-0.338299	Bulk
							2	0.0337131	0.159911	-0.58878	Bulk
							2	0.0860875	0.156484	-0.646362	Bulk
							2	0.145576	0.168707	-0.480237	MCC neighbour
							2	0.0686076	0.157823	-0.607272	Bulk
							2	0.12614	0.165023	-0.545363	MCC neighbour
							2	0.0215657	0.157019	-0.626691	Bulk
							2	0.208307	0.173027	-0.451081	Bulk
							2	0.0425991	0.150496	-0.755712	Bulk
							2	0.0928615	0.164378	-0.531678	MCC neighbour
							2	0.0912704	0.163557	-0.531577	MCC neighbour
							2	0.348173	0.177263	-0.486759	Peripheral cell
							2	0.275988	0.175643	-0.487747	Peripheral cell
							2	0.0401474	0.148372	-0.78567	Bulk
							2	0.056116	0.172149	-0.39678	Bulk
							2	0.0440774	0.151669	-0.698966	Bulk
							2	0.155981	0.173549	-0.429399	Bulk
							2	0.0473451	0.167881	-0.454762	Bulk
							2	0.161456	0.179444	-0.337818	Bulk
							2	0.0033635	0.17151	-0.441948	Peripheral cell
							2	0.0544144	0.174611	-0.413582	Peripheral cell
							2	0.0839441	0.154143	-0.675558	Bulk
							2	0.166954	0.167859	-0.527464	Bulk
							2	0.0900872	0.139846	-0.90884	MCC neighbour
							2	0.0591219	0.163816	-0.592271	Peripheral cell
							2	0.0750413	0.167706	-0.470551	Peripheral cell
							2	0.00475754	0.158361	-0.606806	MCC neighbour
							2	0.0473976	0.155827	-0.620671	Bulk
							2	0.107829	0.173026	-0.401898	Bulk
							2	0.0870855	0.168898	-0.46229	Bulk
							2	0.134474	0.162577	-0.557774	Bulk
							2	0.112678	0.150076	-0.741914	Bulk
							2	0.0422831	0.154825	-0.656913	Bulk
							2	0.0975222	0.166547	-0.492287	MCC neighbour
							2	0.0700183	0.15311	-0.683367	Bulk
							2	0.10458	0.164704	-0.550599	MCC neighbour
							2	0.0878701	0.151804	-0.703046	MCC neighbour
							2	0.0560353	0.159636	-0.596771	Bulk
							2	0.109742	0.166054	-0.501855	Bulk
							2	0.0645836	0.159877	-0.594584	Bulk
							2	0.114729	0.163562	-0.609635	Peripheral cell
							2	0.105289	0.160765	-0.57758	Bulk
							2	0.0999897	0.158179	-0.628783	Bulk
							2	0.04136	0.158683	-0.607006	MCC neighbour
							2	0.12388	0.152126	-0.718289	MCC neighbour
							2	0.0629851	0.164914	-0.508013	Bulk
							2	0.0317989	0.155844	-0.642411	Bulk
							2	0.0304988	0.170895	-0.419995	Bulk
							2	0.0546867	0.16405	-0.51497	Bulk
							2	0.0702792	0.162554	-0.539336	Bulk
							2	0.143537	0.15446	-0.687153	MCC neighbour
							2	0.0196516	0.16962	-0.439079	MCC neighbour
							2	0.323334	0.181352	-0.42943	Peripheral cell
							2	0.313659	0.187652	-0.344736	Peripheral cell
							2	0.264883	0.169387	-0.526551	Bulk
							2	0.124556	0.136577	-0.962599	MCC neighbour
							2	0.0392621	0.156268	-0.638081	Bulk
							2	0.205186	0.180346	-0.345397	Bulk
							2	0.0438268	0.155258	-0.650993	Bulk
							2	0.138502	0.162695	-0.576507	Peripheral cell
							2	0.0838892	0.158947	-0.613248	Bulk
							2	0.198195	0.168159	-0.534398	Bulk
							2	0.0539757	0.154655	-0.660341	Bulk
							2	0.0888629	0.173416	-0.432478	Peripheral cell
							2	0.117044	0.160348	-0.60296	Bulk
							2	0.151894	0.166269	-0.52078	Bulk
							2	0.223984	0.162672	-0.618639	MCC neighbour
							2	0.0812108	0.166836	-0.47301	Bulk
							2	0.115295	0.165047	-0.540723	Bulk
							2	0.0317233	0.14182	-0.879232	MCC neighbour
							2	0.105533	0.164558	-0.585053	Peripheral cell
							2	0.143124	0.169826	-0.476462	MCC neighbour
							2	0.0756216	0.153309	-0.684451	Bulk
							2	0.139465	0.170106	-0.46689	Bulk
							2	0.0889539	0.169958	-0.446603	Bulk
							2	0.0426027	0.160955	-0.555693	Bulk
							2	0.0625222	0.165865	-0.515121	Bulk
							2	0.0935796	0.157023	-0.639317	Bulk
							2	0.0256191	0.159706	-0.642356	Peripheral cell
							2	0.197684	0.16331	-0.59838	Bulk
							2	0.0884263	0.164808	-0.586056	Peripheral cell
							2	0.0365177	0.154211	-0.667831	Bulk
							2	0.110514	0.174773	-0.424795	Peripheral cell
							2	0.183463	0.176368	-0.39731	Peripheral cell
							2	0.12476	0.162086	-0.595121	MCC neighbour
							2	0.156593	0.164631	-0.558326	MCC neighbour
							2	0.138742	0.1546	-0.688924	Bulk
							2	0.0474044	0.158357	-0.590367	Bulk
							2	0.117112	0.173933	-0.440951	Peripheral cell
							2	0.144318	0.166149	-0.502046	Bulk
							2	0.0578446	0.147401	-0.757631	MCC neighbour
							2	0.0375877	0.148327	-0.787508	Bulk
							2	0.13687	0.155668	-0.67151	Bulk
							2	0.125779	0.148767	-0.796916	MCC neighbour
							2	0.281047	0.166495	-0.587997	MCC neighbour
							2	0.0495188	0.160439	-0.587644	Bulk
							2	0.111069	0.158634	-0.626711	Bulk
							2	0.120562	0.163566	-0.560672	Bulk
							2	0.0999521	0.158875	-0.618098	Bulk
							2	0.0283022	0.157776	-0.622394	Bulk
							2	0.0186004	0.15709	-0.627274	Bulk
							2	0.0889716	0.159715	-0.602905	Bulk
							2	0.16793	0.162165	-0.630912	Peripheral cell
							2	0.0308291	0.146176	-0.812954	Bulk
							2	0.0570643	0.168014	-0.467021	Bulk
							2	0.0460535	0.164194	-0.517522	Bulk
							2	0.089134	0.160069	-0.597461	Bulk
							2	0.0668914	0.163979	-0.594277	Peripheral cell
							2	0.00919739	0.154208	-0.663232	Bulk
							2	0.139592	0.173203	-0.430377	MCC neighbour
							2	0.0384933	0.15763	-0.620159	Bulk
							2	0.0298283	0.159645	-0.592513	Bulk
							2	0.040676	0.157216	-0.625039	Bulk
							2	0.260678	0.179251	-0.419633	Peripheral cell
							2	0.036572	0.163613	-0.591011	Peripheral cell
							2	0.0184338	0.152091	-0.690565	Bulk
							2	0.247705	0.150029	-0.797005	MCC neighbour
							2	0.117911	0.16843	-0.503155	Bulk
							2	0.0868072	0.156207	-0.647169	Bulk
							2	0.0390424	0.154897	-0.659546	Bulk
							2	0.0956528	0.160378	-0.595743	MCC neighbour
							2	0.0368983	0.155044	-0.65497	Bulk
							2	0.0401933	0.16095	-0.55512	Bulk
							2	0.119624	0.162908	-0.614169	Peripheral cell
							2	0.132382	0.172869	-0.466892	Peripheral cell
							3	0.152954	0.181114	-0.356318	Peripheral cell
							3	0.124984	0.157019	-0.650149	Bulk
							3	0.174567	0.180361	-0.343978	MCC neighbour
							3	0.110947	0.168837	-0.458114	Bulk
							3	0.0958258	0.156309	-0.648828	Bulk
							3	0.0549837	0.166423	-0.496613	Bulk
							3	0.142177	0.161101	-0.603975	MCC neighbour
							3	0.143738	1.99707	-0.230396	MCC
							3	0.201439	0.160994	-0.60649	Bulk
							3	0.0821089	0.178646	-0.371959	Peripheral cell
							3	0.0629223	0.16458	-0.535196	Peripheral cell
							3	0.0939929	0.156607	-0.626117	Bulk
							3	0.0290753	0.166673	-0.481047	MCC neighbour
							3	0.0343144	0.178557	-0.320163	MCC neighbour
							3	0.139555	0.174284	-0.40645	Bulk
							3	0.171647	0.169671	-0.484283	Bulk
							3	0.0861186	0.169678	-0.43838	Bulk
							3	0.092826	0.168837	-0.454503	MCC neighbour
							3	0.149974	0.161419	-0.59976	MCC neighbour
							3	0.139583	0.166911	-0.504792	Bulk
							3	0.161934	0.171708	-0.438398	Bulk
							3	0.0607086	0.16914	-0.451125	Bulk
							3	0.077066	0.164721	-0.536038	Bulk
							3	0.117836	0.166928	-0.50264	MCC neighbour
							3	0.0660724	0.174079	-0.38512	Bulk
							3	0.168008	0.181878	-0.352688	Peripheral cell
							3	0.201481	0.172012	-0.4562	Peripheral cell
							3	0.0939096	0.158478	-0.597571	Bulk
							3	0.0493917	0.166451	-0.506775	MCC neighbour
							3	0.132567	0.187445	-0.216235	MCC neighbour
							3	0.0200926	0.17485	-0.370777	Bulk
							3	0.138114	0.157664	-0.625538	Bulk
							3	0.0671908	0.164394	-0.515131	Bulk
							3	0.19006	0.153153	-0.727773	MCC neighbour
							3	0.155449	0.161692	-0.5962	MCC neighbour
							3	0.0565121	0.168575	-0.466723	Bulk
							3	0.107779	0.151614	-0.715673	Bulk
							3	0.0688105	0.177896	-0.328575	MCC neighbour
							3	0.0823185	0.152727	-0.692708	MCC neighbour
							3	0.0428104	0.142854	-0.817346	MCC neighbour
							3	0.110438	0.134699	-0.990008	MCC neighbour
							3	0.108428	0.166537	-0.522025	Bulk
							3	0.100229	0.166767	-0.503157	Bulk
							3	0.054604	0.163685	-0.523312	MCC neighbour
							3	0.0646449	0.163184	-0.532268	Bulk
							3	0.148237	0.160081	-0.606114	Bulk
							3	0.0148629	0.156026	-0.638074	Bulk
							3	0.154259	0.156025	-0.674014	MCC neighbour
							3	0.0340672	0.171704	-0.404995	Bulk
							3	0.111108	0.171655	-0.468215	Peripheral cell
							3	0.264819	2.02245	0.000653314	MCC
							3	0.0531728	0.169626	-0.450135	Bulk
							3	0.248043	0.191306	-0.263848	Peripheral cell
							3	0.062153	0.148589	-0.743399	Bulk
							3	0.176695	0.167647	-0.564077	Peripheral cell
							3	0.25847	1.99881	-0.207776	MCC
							3	0.0531186	0.161784	-0.544232	Bulk
							3	0.128315	0.148158	-0.76746	MCC neighbour
							3	0.122686	1.98867	-0.438886	MCC
							3	0.106	1.99229	-0.465827	MCC
							3	0.0790715	0.170485	-0.46764	Peripheral cell
							3	0.0966424	0.143858	-0.813258	MCC neighbour
							3	0.0995993	1.97961	-0.479062	MCC
							3	0.123448	0.169112	-0.461218	Bulk
							3	0.0355863	0.163864	-0.52501	Bulk
							3	0.169592	0.17493	-0.411573	MCC neighbour
							3	0.0668512	0.155209	-0.659729	Bulk
							3	0.0313486	0.164017	-0.501611	Bulk
							3	0.147968	0.154329	-0.692922	Bulk
							3	0.103824	0.176789	-0.356428	Bulk
							3	0.182375	0.166148	-0.542287	Peripheral cell
							3	0.128209	0.169776	-0.461489	MCC neighbour
							3	0.0982892	0.167226	-0.562912	Peripheral cell
							3	0.086909	0.176281	-0.365435	Bulk
							3	0.178278	1.98041	-0.54143	MCC
							3	0.0459035	0.174194	-0.37193	MCC neighbour
							3	0.130038	0.167073	-0.489571	Bulk
							3	0.0203044	1.99042	-0.497381	MCC
							3	0.0891402	0.174936	-0.433077	Peripheral cell
							3	0.112091	1.98709	-0.396136	MCC
							3	0.140547	0.166282	-0.517878	MCC neighbour
							3	0.0968554	0.168947	-0.464266	Bulk
							3	0.0770519	0.16473	-0.528949	Bulk
							3	0.0254704	0.164908	-0.523617	Bulk
							3	0.0964815	1.99573	-0.570674	MCC
							3	0.0759788	0.164432	-0.511149	Bulk
							3	0.0540997	0.170741	-0.425142	Bulk
							3	0.0980406	0.172433	-0.449064	Peripheral cell
							3	0.071046	0.157836	-0.620107	MCC neighbour
							3	0.140656	0.155699	-0.669557	MCC neighbour
							3	0.0646402	0.174454	-0.392343	Peripheral cell
							3	0.0390283	0.162211	-0.542483	Bulk
							3	0.0597675	0.17158	-0.453398	Peripheral cell
							3	0.230453	0.17643	-0.404275	MCC neighbour
							3	0.193804	1.98362	-0.581919	MCC
							3	0.0902247	0.181055	-0.296998	Bulk
							3	0.08395	1.99842	-0.303834	MCC
							3	0.0812013	0.162149	-0.545299	Bulk
							3	0.12591	0.153505	-0.700657	MCC neighbour
							3	0.0829981	0.172142	-0.419737	Bulk
							3	0.12977	0.173774	-0.395023	Bulk
							3	0.0575525	0.173253	-0.404893	Bulk
							3	0.0456861	0.173934	-0.376377	Bulk
							3	0.115479	0.182392	-0.289097	Peripheral cell
							3	0.0413926	0.157025	-0.635687	MCC neighbour
							3	0.0716891	0.162918	-0.534858	Bulk
							3	0.105851	0.172005	-0.412504	Bulk
							3	0.0187493	0.165973	-0.492834	MCC neighbour
							3	0.0665408	0.160871	-0.559295	Bulk
							3	0.0605531	0.164475	-0.519548	Bulk
							3	0.118265	0.166119	-0.505143	Bulk
							3	0.0499636	0.161936	-0.550507	Bulk
							3	0.112845	0.17355	-0.404487	MCC neighbour
							3	0.132226	0.16088	-0.618011	Bulk
							3	0.177463	0.169888	-0.477984	Bulk
							3	0.031695	0.170697	-0.443606	Bulk
							3	0.103414	0.167001	-0.486818	Bulk
							3	0.115291	0.171356	-0.429269	Bulk
							3	0.160986	0.169973	-0.464892	MCC neighbour
							3	0.0496735	0.170157	-0.473625	Peripheral cell
							3	0.10708	0.161136	-0.556044	Bulk
							3	0.146922	0.161073	-0.58055	Bulk
							3	0.0514504	0.156743	-0.63305	Bulk
							3	0.0702515	0.158451	-0.614579	Bulk
							3	0.112876	1.9962	-0.271282	MCC
							3	0.0597505	0.169171	-0.452294	Bulk
							3	0.159928	0.159745	-0.634336	Bulk
							3	0.0553213	0.173014	-0.402499	Bulk
							3	0.06279	0.14814	-0.748867	Bulk
							3	0.0937826	0.155289	-0.666955	Bulk
							3	0.0535488	0.164727	-0.521688	MCC neighbour
							3	0.10099	0.165859	-0.513	Bulk
							3	0.10798	0.168874	-0.450417	Bulk
							3	0.0555275	0.160396	-0.585914	Bulk
							3	0.0454367	0.149763	-0.724496	Bulk
							3	0.0220803	0.174788	-0.359937	Bulk
							3	0.0523692	0.168428	-0.452698	Bulk
							3	0.0566957	0.171272	-0.480236	Peripheral cell
							3	0.0928955	0.160259	-0.578683	MCC neighbour
							3	0.11103	0.166748	-0.518895	Bulk
							3	0.107051	0.184551	-0.301412	Peripheral cell
							3	0.116536	0.159901	-0.607887	Bulk
							3	0.0747452	0.163913	-0.521109	Bulk
							3	0.0675113	0.159669	-0.604906	Bulk
							3	0.128082	0.161801	-0.572159	Bulk
							3	0.197136	0.182033	-0.315571	MCC neighbour
							3	0.0877882	0.164692	-0.51359	Bulk
							3	0.0784677	0.149082	-0.739125	Bulk
							3	0.0645156	0.167881	-0.474297	Bulk
							3	0.0821381	0.161226	-0.562915	Bulk
							3	0.0482312	0.174174	-0.395752	Bulk
							3	0.187069	0.165377	-0.544681	Bulk
							3	0.061034	0.166892	-0.47914	Bulk
							3	0.172081	0.167512	-0.519632	MCC neighbour
							3	0.145251	0.184075	-0.307569	Peripheral cell
							3	0.269911	0.189535	-0.294173	Peripheral cell
							3	0.136948	0.16664	-0.531827	Bulk
							3	0.0625483	0.157664	-0.602832	Bulk
							3	0.0661945	0.155403	-0.629849	Bulk
							3	0.164145	1.99289	-0.473406	MCC
							3	0.043923	0.170863	-0.420937	Bulk
							3	0.0296104	0.171546	-0.429182	Bulk
							3	0.0443108	0.177961	-0.326574	MCC neighbour
							3	0.140013	0.164921	-0.518788	Bulk
							3	0.17204	0.176266	-0.378808	Bulk
							3	0.0984124	0.178517	-0.331122	MCC neighbour
							3	0.0873723	0.169012	-0.449968	Bulk
							3	0.0657165	0.156314	-0.640822	Bulk
							3	0.100613	0.161689	-0.55977	Bulk
							3	0.0860977	0.16172	-0.553579	Bulk
							3	0.224826	0.182079	-0.329383	Bulk
							3	0.0854094	0.171543	-0.412019	Bulk
							3	0.0866281	0.161481	-0.554343	Bulk
							3	0.14713	0.16571	-0.517098	Bulk
							3	0.0534358	0.16811	-0.464206	Bulk
							3	0.152921	0.163603	-0.564054	Bulk
							3	0.11398	0.161306	-0.564668	Bulk
							3	0.0947239	0.159444	-0.593341	Bulk
							3	0.147188	0.169628	-0.459504	Bulk
							3	0.155335	0.176228	-0.41994	Peripheral cell
							3	0.0431071	0.181008	-0.277303	Bulk
							3	0.0789889	0.172185	-0.424726	Bulk
							3	0.15885	0.17202	-0.4548	MCC neighbour
							3	0.336033	0.201503	-0.165927	Peripheral cell
							3	0.0734446	0.172587	-0.400487	Bulk
							3	0.137481	0.151562	-0.729208	Bulk
							3	0.0384141	0.170547	-0.430518	Bulk
							3	0.167737	0.165191	-0.536638	Bulk
							3	0.109632	0.160681	-0.598309	Bulk
							3	0.0393421	0.154722	-0.656582	Bulk
							3	0.0561284	0.158666	-0.59654	Bulk
							3	0.0564631	0.154394	-0.665159	Bulk
							3	0.129848	0.170511	-0.46777	MCC neighbour
							3	0.0184229	0.163108	-0.532112	Bulk
							3	0.174348	0.189044	-0.258836	Peripheral cell
							3	0.0453469	0.17268	-0.395357	Bulk
							3	0.0395728	0.161559	-0.567691	Bulk
							3	0.0796363	0.170637	-0.4413	Bulk
							3	0.0552496	1.99029	-0.408399	MCC
							3	0.212174	0.182578	-0.310631	MCC neighbour
							3	0.0654252	0.160816	-0.563193	Bulk
							3	0.10732	0.179622	-0.319893	MCC neighbour
							3	0.132512	0.1627	-0.578799	MCC neighbour
							3	0.0914233	0.163328	-0.531845	MCC neighbour
							3	0.0546949	0.164595	-0.497397	Bulk
							3	0.0720939	0.166321	-0.476373	Bulk
							3	0.0365338	0.157123	-0.625437	Bulk
							3	0.156405	0.166966	-0.50696	Bulk
							3	0.121113	0.161873	-0.559081	Bulk
							3	0.140725	0.171769	-0.437006	MCC neighbour
							3	0.0948004	0.152725	-0.697117	Bulk
							3	0.245878	0.175063	-0.433331	Bulk
							3	0.191567	0.171713	-0.456	MCC neighbour
							3	0.0716295	0.171404	-0.411086	MCC neighbour
							3	0.137148	0.179524	-0.375698	Peripheral cell
							3	0.0643019	0.171089	-0.421049	Bulk
							3	0.0495113	0.158705	-0.593958	Bulk
							3	0.0561031	0.169165	-0.439751	Bulk
							3	0.129116	0.186447	-0.228058	Bulk
							3	0.0530569	0.170737	-0.426498	Bulk
							3	0.0426202	0.165653	-0.514678	MCC neighbour
							3	0.0610808	0.162049	-0.546471	Bulk
							3	0.056324	0.165879	-0.48136	Bulk
							3	0.0478421	0.169543	-0.45733	Bulk
							3	0.149538	0.153731	-0.710596	MCC neighbour
							3	0.132304	0.161971	-0.569599	Bulk
							3	0.111581	0.166486	-0.522293	Peripheral cell
							3	0.0598205	0.171195	-0.453286	Peripheral cell
							3	0.118095	0.181019	-0.302431	Bulk
							3	0.0565395	0.16992	-0.464507	Peripheral cell
							3	0.0872631	0.167306	-0.479414	MCC neighbour
							3	0.0869297	0.166829	-0.484978	MCC neighbour
							3	0.142722	0.168165	-0.473003	Bulk
							3	0.140043	0.174694	-0.383191	Bulk
							3	0.268757	0.173713	-0.47644	MCC neighbour
							3	0.0842747	0.168784	-0.470547	Bulk
							3	0.205143	1.98618	-0.554716	MCC
							3	0.118061	0.162838	-0.546368	Bulk
							3	0.194065	0.184269	-0.292863	Bulk
							3	0.0408386	0.164193	-0.511082	Bulk
							3	0.131265	0.166523	-0.49118	Bulk
							3	0.05166	0.173826	-0.385009	Bulk
							3	0.0600428	0.154174	-0.648739	Bulk
							3	0.139178	0.179395	-0.329505	Bulk
							3	0.29833	0.189418	-0.322512	Peripheral cell
							3	0.0550197	0.176345	-0.39282	Peripheral cell
							3	0.0855661	0.152938	-0.683853	Bulk
							3	0.147743	0.160676	-0.593105	Bulk
							3	0.0519395	0.164827	-0.526881	Bulk
							3	0.132716	0.161203	-0.595564	MCC neighbour
							3	0.0341638	0.178106	-0.328032	MCC neighbour
							3	0.113747	0.166028	-0.505706	Bulk
							3	0.113521	0.168732	-0.470308	Bulk
							3	0.130282	0.178969	-0.329129	Bulk
							3	0.191612	0.172203	-0.458302	Bulk
							3	0.134185	0.167401	-0.492257	Bulk
							3	0.549284	0.1971	-0.278558	Peripheral cell
							3	0.06177	0.177605	-0.330797	Bulk
							3	0.275323	1.98686	-0.482916	MCC
							3	0.0194066	0.170066	-0.428658	Bulk
							3	0.0931994	0.173012	-0.397454	Bulk
							3	0.0994465	0.160398	-0.578591	Bulk
							3	0.0483273	0.166157	-0.487626	Bulk
							3	0.168653	0.159426	-0.635426	MCC neighbour
							3	0.118979	0.166964	-0.518323	Bulk
							3	0.0195327	0.166321	-0.508978	Peripheral cell
							3	0.0661051	0.172046	-0.424256	MCC neighbour
							3	0.0398164	1.99118	-0.393616	MCC
							3	0.133217	0.167587	-0.492417	MCC neighbour
							3	0.134488	0.168726	-0.46272	Bulk
							3	0.0298799	0.161824	-0.542061	MCC neighbour
							3	0.0656316	0.163757	-0.521981	MCC neighbour
							3	0.0034348	0.167547	-0.483951	Bulk
							3	0.0739893	0.168498	-0.453431	Bulk
							3	0.0350223	0.173733	-0.386792	Bulk
							3	0.0802394	0.160833	-0.589322	MCC neighbour
							3	0.0981389	0.164008	-0.523196	Bulk
							3	0.0725041	0.15552	-0.65353	MCC neighbour
							3	0.0972953	0.166356	-0.494189	MCC neighbour
							3	0.260795	0.197467	-0.185354	Peripheral cell
							3	0.094148	0.166615	-0.508549	Bulk
							3	0.204293	0.17508	-0.419599	MCC neighbour
							3	0.10932	0.170462	-0.444152	MCC neighbour
							3	0.0717432	0.165542	-0.580205	Peripheral cell
							3	0.166493	0.173603	-0.465618	Peripheral cell
							3	0.115911	0.167204	-0.491866	MCC neighbour
							3	0.188572	0.160157	-0.626537	MCC neighbour
							3	0.0667733	0.157233	-0.60978	Bulk
							3	0.126331	0.172543	-0.419367	Bulk
							3	0.046312	0.158504	-0.608685	MCC neighbour
							3	0.0384479	0.165759	-0.512363	Bulk
							3	0.0937179	0.169506	-0.457784	Bulk
							3	0.0510253	0.151461	-0.704677	Bulk
							3	0.12683	0.157183	-0.651563	Bulk
							3	0.100877	0.170363	-0.437404	Bulk
							3	0.142848	0.160459	-0.61082	MCC neighbour
							3	0.132738	0.166478	-0.506464	Bulk
							3	0.0909472	0.163067	-0.536005	Bulk
							3	0.114406	0.167848	-0.50248	Peripheral cell
							3	0.0435954	0.16528	-0.5191	Bulk
							3	0.164391	0.172096	-0.475337	Bulk
							3	0.395338	0.196758	-0.2501	Peripheral cell
							3	0.152004	0.176042	-0.378734	MCC neighbour
							3	0.0474025	0.160424	-0.561547	MCC neighbour
							3	0.159821	0.162491	-0.566125	Bulk
							3	0.0595584	0.17973	-0.293358	Bulk
							3	0.0403528	0.168354	-0.467378	Bulk
							3	0.12419	0.165387	-0.536748	MCC neighbour
							3	0.303462	0.201783	-0.146565	Peripheral cell
							3	0.144174	0.163753	-0.569727	MCC neighbour
							3	0.150193	0.168434	-0.47767	Bulk
							3	0.0187516	0.173682	-0.37596	Bulk
							3	0.146433	0.16266	-0.57976	Peripheral cell
							3	0.0807968	0.169388	-0.450197	Bulk
							3	0.138172	0.158836	-0.631951	Bulk
							3	0.185772	0.161796	-0.609237	MCC neighbour
							3	0.167936	0.168413	-0.492019	MCC neighbour
							3	0.0624648	0.175114	-0.36436	Bulk
							3	0.101498	0.166132	-0.51159	Bulk
							3	0.0523254	0.160836	-0.580271	Bulk
							3	0.0454256	0.160501	-0.550794	Bulk
							3	0.103406	0.156437	-0.648899	Bulk
							3	0.259595	0.170509	-0.506894	Bulk
							3	0.337411	0.2012	-0.170427	Peripheral cell
							3	0.115922	0.171155	-0.438301	Bulk
							3	0.0738136	0.155767	-0.656679	Bulk
							3	0.0554026	0.154448	-0.662957	MCC neighbour
							3	0.056055	0.171392	-0.421477	Bulk
							3	0.121877	0.181259	-0.310055	Bulk
							3	0.077211	0.155599	-0.651061	MCC neighbour
							3	0.0369938	0.157072	-0.615434	Bulk
							3	0.100563	0.166242	-0.497733	Bulk
							3	0.0828502	0.165069	-0.532894	Bulk
							3	0.0755319	0.160839	-0.586731	Bulk
							3	0.143873	0.163753	-0.541746	MCC neighbour
							3	0.108825	0.167558	-0.491374	Bulk
							3	0.0525116	0.173911	-0.384509	Bulk
							3	0.111106	0.156117	-0.656867	MCC neighbour
							3	0.0732395	0.160139	-0.59955	Bulk
							3	0.163596	0.192144	-0.203477	Peripheral cell
							3	0.0624521	0.170206	-0.435523	Bulk
							3	0.0421956	1.98719	-0.437609	MCC
							3	0.168263	0.152462	-0.731036	Bulk
							3	0.100893	0.165766	-0.504594	Bulk
							3	0.030204	0.159944	-0.568461	Bulk
							3	0.0589261	0.164828	-0.505031	Bulk
							3	0.109857	0.157659	-0.637833	Bulk
							3	0.0763336	0.15807	-0.599345	Bulk
							3	0.0832136	0.1755	-0.389832	Peripheral cell
							3	0.12287	0.173693	-0.407425	Bulk
							3	0.0506917	0.16752	-0.495125	Peripheral cell
							3	0.0917693	0.162161	-0.547815	Bulk
							3	0.0816302	0.168204	-0.482642	MCC neighbour
							3	0.0392908	0.160991	-0.57466	Bulk
							3	0.0325454	1.99616	-0.220018	MCC
							3	0.107363	0.165088	-0.513193	MCC neighbour
							3	0.15167	1.99355	-0.59581	MCC
							3	0.175293	0.176306	-0.381041	Bulk
							3	0.213655	0.175461	-0.43006	MCC neighbour
							3	0.0692582	0.168661	-0.450672	Bulk
							3	0.0946478	0.164634	-0.530792	Bulk
							3	0.0606864	0.155826	-0.646627	Bulk
							3	0.130526	0.159133	-0.621776	MCC neighbour
							3	0.131176	0.154421	-0.703931	MCC neighbour
							3	0.105801	0.159571	-0.610115	MCC neighbour
							3	0.0471751	0.179446	-0.330744	Peripheral cell
							3	0.110837	0.148041	-0.765246	MCC neighbour
							3	0.130025	0.165174	-0.532746	Bulk
							3	0.0565401	0.170492	-0.42505	Bulk
							3	0.107702	0.154313	-0.677658	MCC neighbour
							3	0.404562	0.198316	-0.23225	Peripheral cell
							3	0.0904881	0.175625	-0.365662	Bulk
							3	0.141268	0.179018	-0.329711	Bulk
							3	0.0814236	1.99194	-0.382273	MCC
							3	0.08689	1.98631	-0.352379	MCC
							3	0.123055	0.172206	-0.436856	Bulk
							3	0.123385	0.161213	-0.571224	Bulk
							3	0.0379268	0.163411	-0.520871	Bulk
							3	0.109048	0.161992	-0.57178	Bulk
							3	0.169868	0.17632	-0.384181	Bulk
							3	0.235314	0.169206	-0.509184	MCC neighbour
							3	0.08702	0.155592	-0.653978	MCC neighbour
							3	0.158044	0.181558	-0.319527	Bulk
							3	0.0808396	0.165074	-0.53173	Bulk
							3	0.0803015	0.153002	-0.687961	Bulk
							3	0.125258	0.1597	-0.615511	Bulk
							3	0.233877	0.181592	-0.379521	Peripheral cell
							3	0.16476	0.166736	-0.512427	Bulk
							3	0.061137	0.163117	-0.515012	Bulk
							3	0.0731401	0.147666	-0.761926	Bulk
							3	0.166877	0.162921	-0.564403	Bulk
							3	0.154526	0.169292	-0.474064	MCC neighbour
							3	0.0457252	0.162499	-0.560253	Bulk
							3	0.0498244	0.159815	-0.592232	Bulk
							3	0.0138811	0.15523	-0.650081	Bulk
							3	0.0855282	0.169736	-0.455768	Bulk
							3	0.107735	0.180219	-0.306981	MCC neighbour
							3	0.12627	0.172216	-0.431603	Bulk
[truncated: 6,002 more rows]

## Sheet: FIGURE 5
	Fig 5b																				Fig 5e										Fig 5h								Fig 5i
	-15	-10	-5	0	5	10	15	20	25	30	35	40	45	50	55	60	Tim (min)	MP / mm2	STD		Time (min)	MP / mm2				Apical size change (%)					Time (min)	MP / mm2			Apical size change (%)				Ruffles / mm2 / Hr				Extrusion / mm2 / Hr
	0.000131164	0.000151124	0.000253774	0.00039064	0.000256625	0.00024522	0.000236665	0.000259477	0.000222408	0.000216706	0.000173935						-15	78.965	98.9987		5	1858.19	894.511	2093.32	1324.34	3.72447	10.6059	5.01896	7.8162		5	10.1181	197.531	0	3.25124	2.76109	2.91301		Basal Level	Ctrl	Amiloride	LY294002	Basal Level	Ctrl	Amiloride	LY294002
	0.000333487	0.000402852	0.00045621	0.000488225	0.000416192	0.000410856	0.000488225	0.00046955	0.000306808								-10	120.603	117.036		10	757.04	937.107	784.997	931.94	6.88483	9.44317	10.7441	9.85137		10	0	128.395	29.6296	2.7428	2.02347	3.20784		304.333	755.393	413.481	230.984	3.42288	0	38.7011	15.9821
		0.000104377	0.000308162	0.000474668	0.000278339	0.000318102	0.000243547	0.000241062	0.000263428	0.000263428	0.000255973	0.000233606	0.000233606	0.000285795			-5	243.694	183.788		15	412.931	383.362	261.666	98.099	7.90958	5.03275	9.14726	7.14684		15	0	39.5062	59.2593	3.15174	3.07968	2.83458		189.59	200.238	91.7417	530.288	0.96523	0	22.9626	8.45556
	4.84732e-05	0.000233277	0.000272662	0.000324164	0.000242366	0.000172686	0.000160567	0.000157538	0.000178745	0.000148449	0.000124213	7.27098e-05	9.69464e-05				0	390.251	254.061		20	206.465	170.383	156.999	0	7.38879	5.18068	7.87811	4.91703		20	20.2362	29.6296	19.7531	2.94654	1.90955	2.51453		367.34	2948.22	178.619	1469.99	0	26.9367	58.1924	30.19
			0.00031215	0.00035217	0.000173417	7.20347e-05	8.00386e-05	7.73706e-05	6.66988e-05	3.20154e-05	4.53552e-05	4.80231e-05	5.6027e-05	3.73513e-05	3.20154e-05		5	258.504	168.726		25	206.465	85.1915	209.332	0	5.25887	3.70258	6.2218	3.70742		25	20.2362	0	0	2.79537	1.83716	2.31713		538.274	1750.96	451.865	867.042	0	23.835	34.7023	21.3662
			0.000211846	0.000243336	0.000183218	0.000168904	0.000208983	0.000183218	0.000134551	0.000123099	0.000131688	0.000120237	8.58833e-05	6.87067e-05	8.58833e-05		10	179.52	117.852		30	0	127.787	418.665	49.0495	4.15875	4.39788	5.072	3.84777		30	0	0	0	3.0207	1.45677	1.49976		24.2358	2862.69	99.2916	1391.81	1.53351	23.7956	91.0754	30.9098
			0.000286085	0.000745151	0.000422474	0.000172981	9.31439e-05	7.6511e-05	5.98782e-05	6.32048e-05	6.65313e-05	6.32048e-05	5.65516e-05	6.65313e-05	5.98782e-05		15	138.303	95.0828		35	68.8218	85.1915	156.999	0	3.51584	3.4546	4.90867	2.57421		35	0	0	0	2.34658	1.3789	1.5106		34.2847	2361.48	136.189	545.658	1.76962	42.3824	15.8538	34.8884
			0.000523172	0.000753468	0.000458089	0.000325418	0.000262838	0.000177728	0.000155199	0.00014769	0.00013267	0.000142683	0.00014769	0.000122658	0.000120154		20	106.399	74.575		40	0	127.787	209.332	98.099	2.85397	3.58144	3.66491	2.65106		40	10.1181	0	0	2.50662	1.2922	1.73613		41.7988	3337.94	19.5331	216.461	1.72197	22.5302	16.8823	18.107
				0.000599761	0.000488493	0.000303951	0.000309379	0.000198111	0.000116696	9.22709e-05	0.000119409	0.000116696	7.59878e-05	0.000100412	0.000100412	9.76986e-05	25	84.9493	61.4161		45	0	85.1915	104.666	98.099	2.22942	2.69563	3.15037	2.29955		45	0	0	0	3.1301	1.12933	1.86347		702.124	1627.57	90.9442	348.851		3.86459	10.9732	1.65202
			0.000270292	0.000352881	0.000332859	0.000302827	0.000227746	0.000147659	0.00013014	0.000155167	0.000187703	0.000190205	0.000177692	0.000142654	0.000142654		30	74.0116	57.4352		50	0	340.766	104.666	0	1.92928	2.46811	3.11033	2.41423		50	0	0	0	3.12209	1.27608	1.47974		768.07	1180.23	4.97603	334.013		4.02831	14.5617	5.08934
			0.000540741	0.000740741	0.00057037	0.000412346	0.000232099	0.000125926	0.00014321	0.000125926	0.00014321	0.000101235	9.1358e-05	7.65432e-05	9.38272e-05		35	66.6819	54.1208		55	0	255.575	104.666	0	1.54067	2.13317	3.26585	2.51939		55	0	0	0	2.56322	0.955354	1.24731			494.01	196.457	59.2593		3.63277	6.41614	1.23457
				0.000340822	0.000203996	0.000141802	0.000181606	0.000139314	0.000114437	0.000131851	0.000101998	0.000111949	0.000126875	0.000139314	6.21938e-05	8.9559e-05	40	62.7852	55.2		60	0	340.766	0	0	1.29159	2.65751	3.11536	2.39073		60	0	0	0	3.88063	1.31935	1.19508			990.219	33.842	140.741		8.32825	16.399	9.87654
			0.000332879	0.000412136	0.000377791	0.00036194	0.000272115	0.000198142	0.000150588	0.000132095	0.000161156	0.000126811	7.39731e-05	8.71826e-05	8.71826e-05		45	58.3809	52.0597																					1583.22	83.3885	868.189		0.86413	21.5951	8.64198
			0.000735109	0.000938902	0.0006878	0.000414864	0.000320246	0.000189236	0.000138288	0.000101896	6.55048e-05	7.27831e-05	9.82572e-05	0.000109175	9.82572e-05		50	61.494	58.2378																					3074.07	108.097	402.607		8.1541	17.2557	17.284
				0.000466421	0.000431168	0.000355239	0.000225075	0.000195246	0.000116605	0.000141011	0.000113893	0.000135587	8.40642e-05	7.86407e-05	5.15232e-05	6.77937e-05	55	58.0772	50.3718																					2140.33		543.21		5.91749		9.87654
				0.000144602	0.000102219	0.000104712	0.000104712	0.000102219	0.00013463	7.97806e-05	6.23286e-05	4.73697e-05	3.4904e-05	2.49314e-05	2.24383e-05	1.99451e-05	60	53.4004	71.1044																					987.759		832.099		11.8861		27.1605
			0.000558025	0.000649383	0.000525926	0.000345679	0.000239506	0.000116049	6.41975e-05	7.90123e-05	8.88889e-05	9.1358e-05	7.65432e-05	5.67901e-05	7.65432e-05																									665.554		534.702		3.25851		27.9835
				0.000183821	7.17351e-05	3.58675e-05	4.48344e-06	4.48344e-06	4.48344e-06	4.48344e-06	1.79338e-05	4.48344e-06	4.48344e-06	8.96689e-06	0	4.48344e-06																								1819.95		1101.28		2.55257		46.9136
				0.000147162	8.88046e-05	0.000137013	0.000116715	0.000121789	9.64165e-05	5.83573e-05	4.31337e-05	5.32828e-05	2.53728e-05	7.61183e-06	2.53728e-06	5.07455e-06																								2630.8		165.432		12.4895		29.6296
		0.000184412	0.000371351	0.000404192	0.000219779	0.000156624	0.000121257	8.08383e-05	5.55763e-05	2.5262e-05	2.5262e-05	2.27358e-05	1.51572e-05	5.05239e-06																										2087.99		289.488		7.02342		27.1605
				0.000337407	0.000137157	0.000128928	0.000115212	9.05239e-05	8.50376e-05	6.30924e-05	4.66335e-05	3.84041e-05	1.9202e-05	2.19452e-05	3.84041e-05	1.9202e-05																								1337.69				6.17284
				0.000267523	0.000155537	0.000102654	9.64329e-05	8.71007e-05	3.42181e-05	3.73289e-05	3.11074e-05	1.55537e-05	2.79966e-05	2.48859e-05	2.48859e-05	3.42181e-05																								1791.94				3.74688
	1.34843e-05	2.15749e-05	5.66342e-05	5.9331e-05	4.58467e-05	5.66342e-05	3.23624e-05	4.85436e-05	4.58467e-05																															2618.95				6.17284
	2.55063e-05	3.57088e-05	8.162e-05	8.92719e-05	6.1215e-05	5.35631e-05	6.1215e-05	3.06075e-05	2.29556e-05																															916.438				4.96776
	0	0	8.22543e-05	0.000151242	0.000106135	9.28678e-05	5.57207e-05	5.04139e-05	2.38803e-05	3.18404e-05	1.32668e-05	3.18404e-05	7.96009e-06																											2471.61				1.37309
	0	5.64085e-05	0.00019743	0.000241018	0.000156405	0.000151277	6.92286e-05	5.12805e-05	3.07683e-05	3.58963e-05	5.38445e-05	1.79482e-05	2.05122e-05																											1604.73				6.55419
		0	0.000123564	0.000252744	0.000238703	0.000123564	0.000120755	9.54811e-05	5.05488e-05	4.49323e-05	6.45902e-05	4.2124e-05	5.33571e-05	4.2124e-05																										1517.28				13.5802
	2.0989e-05	6.55907e-05	0.000167912	0.000356813	0.000136429	0.000110192	9.44506e-05	6.82143e-05	6.29671e-05																															931.314				38.4185
				0.000375603	0.000182436	9.12178e-05	0.000107315	8.5852e-05	9.12178e-05	0.000101949	0.000107315	0.000134144	5.90233e-05	4.2926e-05	3.21945e-05	2.1463e-05																								719.803				23.3203
	2.37909e-05	3.39871e-05	4.07845e-05	5.43793e-05	5.43793e-05	4.07845e-05	5.09806e-05	3.39871e-05	3.73858e-05																															2434.57				21.0568
			0.000258251	0.00033546	0.000295524	0.000303511	0.000282212	0.000220977	0.000228964	0.000218315	0.000173055	0.000154418	0.000119807	0.000103833	0.000130456																									1302.53				22.8686
	8.93331e-05	0.000218078	0.000220705	0.000262745	0.000239098	0.000168156	0.000134	8.93331e-05	7.0941e-05	7.61959e-05	6.56861e-05	8.93331e-05																												1604.78				14.8148
	0.000236539	0.000424754	0.000686727	0.000900376	0.000780834	0.000551925	0.000361168	0.00024417	0.00017804	0.000129715	7.88465e-05	9.41071e-05																												279.012				7.40741
		0.000321029	0.000339151	0.000346918	0.000323618	0.000274428	0.000274428	0.000181226	0.000139803	0.000124269	0.000106147	7.50793e-05	7.76683e-05	6.99014e-05
	5.41241e-05	0.000141754	0.000159795	0.000229383	0.000198455	0.000139176	0.000159795	0.000123712	8.50522e-05	6.44335e-05	4.38148e-05	4.38148e-05
	0.000182716	0.000195062	0.000269136	0.000296296	0.000266667	0.000222222	0.000138272	8.88889e-05	8.88889e-05	3.7037e-05	3.7037e-05
		0.000207869	0.000545657	0.000685969	0.000496288	0.000340386	0.000246845	0.000114328	6.49592e-05	4.9369e-05	3.37788e-05	2.33853e-05	4.15739e-05	4.15739e-05
		0	8.45508e-05	0.000211377	0.000166615	9.20111e-05	7.46036e-05	5.22225e-05	4.22754e-05	4.22754e-05	5.96829e-05	4.97358e-05	3.4815e-05	4.22754e-05
	0	8.71806e-05	0.000389588	0.000395037	0.000256093	0.000198881	0.000144393	6.81099e-05	5.44879e-05	5.17635e-05	3.54171e-05	4.08659e-05	2.72439e-05
		8.4608e-06	3.10229e-05	3.38432e-05	3.38432e-05	3.10229e-05	1.97419e-05	1.41013e-05	1.12811e-05	5.64054e-06	1.12811e-05	1.41013e-05	1.41013e-05	1.12811e-05
	2.98637e-05	1.99091e-05	3.4841e-05	5.22614e-05	3.73296e-05	4.97728e-05	1.74205e-05	3.98182e-05	1.49318e-05	2.48864e-06	4.97728e-06	0
	0	5.10549e-06	1.27637e-05	4.33966e-05	3.06329e-05	3.06329e-05	2.80802e-05	2.80802e-05	2.80802e-05	3.31857e-05	2.29747e-05	2.29747e-05	2.29747e-05
	0	8.39506e-05	0.000340741	0.000395062	0.000293827	0.00017037	7.90123e-05	4.93827e-05	2.71605e-05	4.44444e-05	3.7037e-05	2.96296e-05	5.18519e-05
			2.30168e-05	0.00022761	0.000112527	3.83613e-05	7.41652e-05	9.7182e-05	9.46246e-05	8.95097e-05	0.000120199	0.000120199	3.58039e-05	6.90504e-05	5.88207e-05
			4.72082e-05	0.00027828	0.000141624	0.000109324	7.95085e-05	0.000141624	0.000116778	7.45392e-05	9.19317e-05	0.00010684	7.70238e-05	8.44777e-05	6.95699e-05
			0.000156175	0.000681248	0.000516995	0.000212722	0.000134634	0.000102322	0.000140019	0.000145405	0.000140019	0.000201951	0.000161561	0.000204644	0.00015079
				0.000541025	0.000506439	0.000202576	0.00017293	0.000150696	0.000237162	0.000271748	0.000232221	0.000249514	0.000259396	0.000276689	0.000271748	0.00034339
				0.000278991	0.000123191	3.62327e-05	7.24653e-06	1.44931e-05	5.07257e-05	4.34792e-05	8.69584e-05	7.60886e-05	5.79722e-05	8.33351e-05	8.69584e-05	9.42049e-05
				0.000545679	0.000397531	0.000296296	0.00017284	0.000101235	9.38272e-05	5.67901e-05	5.92593e-05	6.66667e-05	7.40741e-05	4.93827e-05	5.92593e-05	3.7037e-05
				0.00089577	0.00037914	0.000254149	0.000162489	7.08284e-05	6.24956e-05	4.99965e-05	1.66655e-05	4.99965e-05	7.08284e-05	4.99965e-05	7.49947e-05	7.49947e-05
			0.000367461	0.000608212	0.000423214	0.000223011	8.36291e-05	9.88344e-05	8.10949e-05	0.000121642	0.000124177	0.000129245	0.000106437	8.61633e-05	0.000103903
				0.000385282	0.000194027	0.000185711	0.000138591	9.42416e-05	0.000108101	6.37517e-05	6.92953e-05	7.48389e-05	7.48389e-05	6.92953e-05	7.20671e-05	4.98926e-05
			0.000112893	0.000288873	0.000212504	0.000192582	0.000162699	0.000136136	6.30872e-05	6.64076e-05	3.65242e-05	3.65242e-05	2.6563e-05	2.32427e-05	2.6563e-05
			0.000217541	0.000568573	0.000160684	5.43852e-05	5.19132e-05	2.96647e-05	6.18014e-05	3.95529e-05	3.46088e-05	2.96647e-05	1.48323e-05	1.73044e-05	2.22485e-05
				0.00037037	0.000283951	0.000148148	0.000153086	0.000195062	0.000120988	0.00011358	6.66667e-05	6.17284e-05	7.16049e-05	5.67901e-05	4.69136e-05	1.7284e-05
				0.000560494	0.000355556	0.000241975	0.000197531	0.000135802	0.000123457	7.65432e-05	3.45679e-05	3.45679e-05	3.95062e-05	2.46914e-05	3.45679e-05	2.71605e-05
				0.00142469	0.000419753	0.000249383	0.000165432	7.16049e-05	3.45679e-05	1.97531e-05	1.7284e-05	1.97531e-05	3.45679e-05	3.7037e-05	2.71605e-05	3.95062e-05
				0.000253116	9.55642e-05	8.78157e-05	9.55642e-05	6.19876e-05	6.45704e-05	4.13251e-05	5.42391e-05	3.61594e-05	4.90735e-05	5.42391e-05	4.39079e-05	4.13251e-05
	0.00030686	0.000337293	0.000565536	0.000672049	0.000537639	0.000476775	0.000390549	0.000235851	6.8473e-05	4.81847e-05	3.55045e-05	3.55045e-05
	2.83649e-06	8.79311e-05	0.000207063	0.000221246	0.000192881	0.000164516	0.00016168	0.000144661	9.07676e-05	3.40378e-05	3.40378e-05	2.26919e-05	2.55284e-05
			0.000130504	0.00015811	9.28584e-05	7.02713e-05	4.76841e-05	2.76066e-05	2.76066e-05	3.26259e-05	2.76066e-05	3.01163e-05	2.50969e-05	1.25484e-05	1.25484e-05
		2.47125e-06	7.16663e-05	0.000175459	0.000140861	0.000135919	0.000113678	0.000103793	0.000121091	7.16663e-05	7.16663e-05	5.43675e-05	4.20113e-05	2.9655e-05
	0.000145679	0.000150617	0.000190123	0.000237037	0.000202469	0.000158025	8.14815e-05	6.17284e-05	3.7037e-05	4.93827e-05	2.96296e-05	2.46914e-05
		8.39506e-05	0.000577778	0.000980247	0.000679012	0.000397531	0.000224691	0.000150617	0.000123457	0.000106173	7.65432e-05	6.17284e-05	3.7037e-05	3.45679e-05
	3.7037e-05	0.000204938	0.000437037	0.000582716	0.000380247	0.000175309	5.18519e-05	1.7284e-05	1.23457e-05	7.40741e-06	2.46914e-06	2.46914e-06	4.93827e-06
		2.43107e-05	0.00020529	0.000413282	0.000313338	9.99439e-05	3.78166e-05	3.24142e-05	3.78166e-05	1.35059e-05	2.16095e-05	2.43107e-05	1.89083e-05	2.16095e-05
			0.000145679	0.000148148	0.000128395	0.000118519	0.000103704	9.1358e-05	8.88889e-05	7.65432e-05	2.96296e-05	2.96296e-05	2.46914e-05	2.71605e-05	9.87654e-06
			0.000160494	0.000550617	0.000474074	0.000239506	0.000160494	7.90123e-05	5.67901e-05	2.71605e-05	4.69136e-05	3.95062e-05	6.91358e-05	7.16049e-05	3.7037e-05
			2.59105e-06	0.000321291	0.000132144	0.000103642	0.000111415	7.25495e-05	5.18211e-05	5.44121e-05	2.59105e-05	2.07284e-05	5.18211e-06	1.03642e-05	7.77316e-06
			1.07802e-05	0.000423122	0.000150923	4.58158e-05	3.23405e-05	3.77306e-05	4.85108e-05	4.31207e-05	4.04257e-05	2.69505e-05	3.23405e-05	1.88653e-05	3.23405e-05
			3.59533e-05	0.000177198	0.000110428	7.44746e-05	5.90661e-05	6.93384e-05	2.31128e-05	1.28405e-05	1.28405e-05	7.70427e-06	5.13618e-06	2.56809e-06	7.70427e-06				78.965	120.603	243.694	390.251	258.504	179.52	138.303	106.399	84.9493	74.0116	66.6819	62.7852	58.3809	61.494	58.0772	53.4004
				0.000335911	0.000222922	7.02358e-05	5.49672e-05	4.88597e-05	2.13761e-05	2.74836e-05	2.13761e-05	1.22149e-05	6.10746e-06	1.52687e-05	1.83224e-05	9.1612e-06			98.9987	117.036	183.788	254.061	168.726	117.852	95.0828	74.575	61.4161	57.4352	54.1208	55.2	52.0597	58.2378	50.3718	71.1044
			0.000318519	0.000701235	0.000281481	0.000241975	0.000135802	0.000120988	8.14815e-05	6.17284e-05	4.69136e-05	3.7037e-05	4.69136e-05	3.95062e-05	1.23457e-05
			0.000451852	0.000664198	0.000328395	0.000212346	0.000165432	0.000177778	0.000103704	0.000123457	9.62963e-05	0.000123457	0.000116049	9.62963e-05	8.39506e-05
			0.000133375	0.000295127	0.000198643	0.000147564	0.00011351	9.08083e-05	7.0944e-05	7.94573e-05	6.24307e-05	3.68909e-05	3.40531e-05	2.83776e-05	1.1351e-05
	0.000183646	0.000149742	0.000172345	0.000257104	0.000245803	0.000146917	8.19343e-05	7.34584e-05	3.39039e-05	4.52051e-05	2.26026e-05	1.41266e-05
	2.46914e-05	2.46914e-05	4.93827e-05	5.67901e-05	3.95062e-05	3.20988e-05	1.97531e-05	7.40741e-06	2.46914e-06	7.40741e-06	0	2.46914e-06
				0.000265997	0.000216278	0.000198876	0.000154129	0.000131755	6.21487e-05	2.98314e-05	2.23735e-05	7.45785e-06	4.9719e-06	4.9719e-06	2.48595e-06	0
	4.93827e-06	3.20988e-05	3.20988e-05	6.17284e-05	1.48148e-05	7.40741e-06	4.93827e-06	4.93827e-06	0	0	2.46914e-06	0	0
				8.71575e-05	4.98043e-05	2.80149e-05	1.24511e-05	1.24511e-05	6.22554e-06	9.33831e-06	0	3.11277e-06	3.11277e-06	2.49022e-05	2.49022e-05	2.80149e-05
	7.8965e-05	0.000120603	0.000243694	0.000390251	0.000258504	0.00017952	0.000138303	0.000106399	8.49493e-05	7.40116e-05	6.66819e-05	6.27852e-05	5.83809e-05	6.1494e-05	5.80772e-05	5.34004e-05
	78.965	120.603	243.694	390.251	258.504	179.52	138.303	106.399	84.9493	74.0116	66.6819	62.7852	58.3809	61.494	58.0772	53.4004
	9.89987e-05	0.000117036	0.000183788	0.000254061	0.000168726	0.000117852	9.50828e-05	7.4575e-05	6.14161e-05	5.74352e-05	5.41208e-05	5.52e-05	5.20597e-05	5.82378e-05	5.03718e-05	7.11044e-05
	98.9987	117.036	183.788	254.061	168.726	117.852	95.0828	74.575	61.4161	57.4352	54.1208	55.2	52.0597	58.2378	50.3718	71.1044

## Sheet: FIGURE S1
	Fig S1a																		Fig S1c								Fig S1e
	Tim (min)	No macropinocytosis										Macropinocytosis								Experiment #1		Experiment #2		Experiment #3				Experiment #1		Experiment #2
	-5	0.998068	0.994412	1.01555	0.984482	0.958597	0.985823	1.015	0.993369	1.00372	0.994265	1.02748	0.9997	1.00869	0.983056	0.976008	1.00566		um	LifeAct	E-Cadherin	LifeAct	E-Cadherin	LifeAct	E-Cadherin		um	LifeAct	ZO-1	LifeAct	ZO-1
	-4.83333	1.00221	0.978889	1.01555	0.972934	0.967469	0.976833	1.01071	1.01415	1	1.00287	1.02748	1.0039	0.994078	0.983708	0.960703	1.00809		-7.5	1.67832	2.65361	1.62598	2.29828	1.34508	1.33842		-7.5	1.12384	2.56733	1.26858	2.45003
	-4.66667	1.00662	0.989134	1.02368	0.968964	0.96071	0.981674	1.015	0.9916	0.976427	1.0172	1.01773	1.0024	1.0529	0.980775	0.976422	1.00189		-7	1.90587	4.24585	2.07635	2.99491	1.36712	1.59937		-7	1.00011	1.45652	1.12668	2.09492
	-4.5	0.990892	0.986961	1.01486	0.977986	0.958175	0.982711	1.00036	1.00133	1.01241	1.02007	1.0164	0.990999	1.05645	0.975888	0.983661	1.00566		-6.5	1.9094	4.83364	1.8433	1.65032	1.50051	2.95308		-6.5	1.10859	0.61857	1.13547	1.4168
	-4.33333	0.995584	1.0031	1.02878	0.985926	0.950993	0.981328	1.01	1.0221	0.959057	1.00538	1.00975	1.0132	1.01382	0.973607	0.972492	1.00027		-6	1.66816	3.7449	1.43669	0.706301	1.64122	2.74928		-6	1.02878	0.401673	1.22768	1.898
	-4.16667	1.0069	1.00186	1.01718	0.974738	0.979299	1.00242	0.964655	1.01194	0.995037	1.00932	1.01086	0.9961	1.02132	0.974259	0.98304	0.984093		-5.5	1.72216	4.25307	1.68462	1.23011	1.53845	2.2045		-5.5	1.04177	0.502164	1.27059	1.72957
	-4	0.999448	0.996274	1.01973	0.972934	0.976764	0.990318	0.997501	1.01017	0.960298	1.01505	1.00532	1.0009	1.03	0.979798	0.980145	1.00027		-5	1.77766	2.2106	1.62342	0.921085	1.61618	0.972555		-5	1.10125	0.748049	1.19177	1.42637
	-3.83333	1.01546	0.991307	1.0058	0.997113	0.966202	0.998963	1.00607	0.993811	0.971464	1.02366	1.01529	0.9961	1.01777	0.969371	0.964426	0.985441		-4.5	1.63753	1.50673	1.56929	1.08703	1.98262	0.788449		-4.5	1.16712	0.587444	1.37903	1.0176
	-3.66667	0.99172	1.00373	1.02019	0.979791	0.972117	1.00553	0.982863	1.03183	0.967742	1.02509	1.01352	1.009	1.02329	0.977517	0.956567	0.991642		-4	2.22539	1.8732	2.15371	1.67185	2.11846	1.93545		-4	1.26901	0.862874	1.65482	1.35041
	-3.5	1.01629	0.974542	1.01207	0.979791	0.934094	0.997234	1.00107	1.02874	1.02605	1.00968	1.0062	1.0069	1.01342	0.987944	0.967528	0.995147		-3.5	2.63892	1.68336	2.97407	2.54609	2.75938	1.16948		-3.5	1.37361	0.664331	1.95068	1.15333
	-3.33333	0.998068	1.00404	1.01741	0.979791	0.979721	0.992047	0.996073	1.01547	0.991315	1.01469	1.01462	1.0087	1.01263	0.98436	0.98304	0.995417		-3	3.11603	1.99118	3.80841	3.27651	2.93446	0.75182		-3	1.8435	0.498107	2.27856	1.10506
	-3.16667	1.00193	1.00931	1.0253	0.950198	0.96409	0.998271	1.00464	1.00663	0.947891	1.01075	1.00775	1.0045	1.00829	0.975562	0.970631	0.998113		-2.5	4.11101	1.49574	4.18554	1.61735	2.93837	0.91933		-2.5	2.18388	0.945791	3.05736	2.40241
	-3	0.996964	0.994101	1.01253	0.976543	0.970427	0.990664	0.995002	1.01149	0.920596	1.02294	1.00222	0.993399	1.03356	0.987618	0.96091	0.997843		-2	5.14672	1.42214	4.08038	1.48059	3.27826	1.34441		-2	3.10698	1.21077	3.68871	1.69522
	-2.83333	0.975711	1.00807	1.01346	0.985204	0.970427	0.95816	0.98929	1.01591	1.00372	1.01362	1	0.997	0.993683	0.970674	0.95636	1.00809		-1.5	5.6258	1.40778	4.18935	1.30641	3.41586	1.43357		-1.5	3.39435	1.41229	4.66241	1.51716
	-2.66667	1.00193	0.998137	1.01416	0.974738	0.978031	0.997234	0.990004	1.01857	0.949132	0.96595	0.996898	1.0024	1.02013	0.966113	0.954912	0.986519		-1	5.8372	1.70288	4.5404	1.01085	3.95682	2.20745		-1	3.32752	1.57454	5.32789	1.61408
	-2.5	1.00083	1.00869	1.01648	0.97546	0.988171	0.991701	0.957158	1.02741	0.954094	1.01398	0.98183	1.0084	1.01619	0.972304	0.986556	0.981936		-0.5	6.77009	2.17081	5.16327	2.68967	4.56576	1.60195		-0.5	3.82771	1.94408	6.76431	1.33277
	-2.33333	1.00248	0.993791	1.06476	0.977625	0.986481	1.00277	0.97608	1.01857	0.995037	1.0043	1.01219	1.0111	1.01579	0.980775	0.994209	0.988137		0	6.66706	1.97584	5.286	2.11025	4.15352	1.43718		0	3.91736	1.05262	6.9686	1.4877
	-2.16667	0.999172	0.968954	1.01857	0.984482	0.977186	0.979599	0.98322	0.992485	0.991315	0.999642	1.00199	0.9991	1.03	0.986315	0.957187	0.984093		0.5	5.48839	1.53619	4.35349	1.21427	4.30219	0.761423		0.5	3.47892	1.33621	6.09524	1.47274
	-2	1.00138	1.00217	1.03435	0.984482	0.978031	0.985131	0.983934	0.98939	0.962779	1.0086	1.00598	1.003	1.03158	0.974585	0.987177	0.982745		1	4.8308	1.39713	4.05507	1.19461	3.70453	1.63228		1	3.14957	0.83215	4.76126	1.57267
	-1.83333	0.985371	0.998137	1.02646	0.98773	0.979721	0.98686	0.974295	1.0252	0.954094	1.00036	1.00842	1	0.979076	0.991202	0.97001	0.981666		1.5	4.036	1.63138	3.60026	1.60711	3.2269	2.00545		1.5	2.67704	1.44151	3.63006	1.63705
	-1.66667	0.998896	1.01211	1.01277	1.0018	0.975496	0.988589	0.993574	1.00884	0.956576	0.997491	1.00598	1.0114	1.00118	0.982731	0.953878	0.992451		2	3.36939	1.26274	2.86123	1.22719	3.47186	1.20594		2	1.98236	1.88538	3.20965	2.69629
	-1.5	1.01518	0.994412	1.0383	0.988813	0.972962	0.995159	0.980721	1.02785	1.01985	0.994265	0.991137	1.0174	1.00908	0.987292	0.972492	0.981936		2.5	2.31639	0.894685	1.9005	0.646195	3.27333	1.47296		2.5	1.68025	2.44553	2.53881	1.95576
	-1.33333	0.991996	1	1.01811	0.985565	0.984791	0.992739	0.990718	0.992042	1	0.998208	1.01041	1.0018	1.01895	0.990225	0.982834	0.981936		3	1.95139	0.979836	1.62845	0.622946	3.16021	1.61358		3	1.57697	4.13488	1.88605	1.06805
	-1.16667	0.971847	0.98634	1.00627	0.989534	0.977186	0.941909	0.983577	1.01768	1.01241	1.01183	0.991801	1.0231	0.96289	0.982079	0.98759	0.979509		3.5	1.6725	1.48472	1.39423	0.998525	2.96524	2.4158		3.5	1.5183	2.4078	1.61949	0.933579
	-1	0.995308	1.00745	1.01277	0.988452	0.974651	0.964385	0.983577	1.00884	0.998759	0.961649	1.00089	1.0126	1	0.99609	0.980352	0.981936		4	1.59952	2.19487	1.0492	0.975966	2.3268	2.56805		4	1.49495	3.15471	1.48309	1.08268
	-0.83333	1.0058	0.995033	1.02368	0.988813	0.976341	0.983402	0.973938	1.0084	0.956576	0.989606	1.00377	1.0153	0.971575	0.986641	0.998139	0.989485		4.5	1.45981	1.73948	1.05285	0.64927	1.66643	1.24134		4.5	1.1631	2.6366	1.40735	1.36103
	-0.66667	1.00166	0.998448	0.98143	0.980512	0.956485	0.974412	0.97251	1.0168	1.01613	1.01219	1	1.0243	0.978681	0.981753	0.971872	0.998382		5	1.18294	2.63599	0.829605	0.883349	1.49597	0.637098		5	1.03947	2.05366	1.1078	0.96257
	-0.5	0.998344	0.996274	1.0246	0.997474	0.960287	0.964039	0.990361	1.01282	0.998759	1.00323	0.982938	1.0144	0.996052	0.994135	0.968769	0.976544		5.5	1.24952	2.52785	0.958419	0.85608	1.38664	2.0032		5.5	1.07785	2.49161	1.11709	0.988849
	-0.33333	0.99862	1.00435	1.00789	0.974738	0.96409	0.980636	0.986433	0.985411	0.985112	0.985305	0.992688	1.0066	1.00197	0.978169	0.971044	0.99326		6	1.34597	2.48195	1.27535	1.17165	1.46562	1.61423		6	0.968249	1.6922	1.00534	0.699609
	-0.16667	0.998068	0.983545	1.00975	0.971851	0.99155	0.996542	0.985005	1.00354	0.98263	0.985663	0.982717	1.0006	1.01856	0.981753	0.963185	0.991103		6.5	1.48725	2.1017	1.41083	1.79213	1.35056	2.25901		6.5	1.12274	2.30218	0.983954	1.14605
	0	1	1	1	1	1	1	1	1	1	1	1	1	1	1	1	1		7	1.44406	1.95013	1.41603	1.48082	1.86652	1.91803		7	1.05708	2.90362	1.43066	1.77917
	0.166667	1.00166	0.999069	1.02878	0.980152	1	0.974412	0.987147	1.00354	1.0062	1.00466	0.981609	0.990099	0.974339	0.992506	0.975801	0.987598		7.5	1.92441	3.59505	2.12552	3.19907	1.85358	1.7102		7.5	0.841379	2.28095	1.44191	1.57934
	0.333333	1.00607	0.978889	1.02925	0.964995	0.975496	0.980982	0.974652	1.01371	0.973945	1.00896	0.952138	0.9973	0.988551	0.979146	0.971251	0.984362
	0.5	1.00359	1.01366	1.01834	0.97546	1.00634	0.985477	0.947519	1.01503	0.937965	1.01039	0.94261	0.989199	1.02606	0.963506	0.980558	0.981127
	0.666667	0.995584	0.997516	1.00905	0.974738	0.997465	0.978907	0.980364	1.0084	1.01613	1.00466	0.935963	1.0012	0.956178	0.96709	0.935057	0.987598
	0.833333	1.01076	1.00745	1.01346	0.963551	0.986903	0.986515	0.978936	0.98939	0.995037	0.989606	0.953911	0.992199	0.980261	0.972304	0.946846	0.973308
	1	0.99586	1.00062	1.01973	0.971851	0.992395	0.974758	0.986076	1.01282	1.02233	1.00251	0.943718	0.987699	0.974339	0.964158	0.97394	0.985441
	1.16667	0.999172	1.0208	1.02089	0.968964	0.986903	0.987898	0.978936	1.01017	0.967742	1.0086	0.939065	0.960096	0.933675	0.964809	0.937332	0.976004
	1.33333	1.00359	1.01428	1.02205	0.974377	0.982256	0.98029	0.976437	1.0084	0.968983	0.990323	0.939951	0.966097	0.96289	0.956012	0.909204	0.984902
	1.5	1.00524	0.994722	0.999071	0.963551	0.986058	0.979599	0.988576	1.01636	0.998759	1.00107	0.949479	0.959796	0.973549	0.936787	0.911065	0.982745
	1.66667	1.00276	0.998137	1.02344	0.966438	0.992395	0.973029	1.00535	1.0252	1.02481	1.00179	0.944161	0.966397	1.00316	0.93581	0.888108	0.97897
	1.83333	0.986475	1.01521	1.0318	0.966438	0.997043	0.946404	0.964298	1.03006	1.02854	1.01864	0.933969	0.944194	0.998026	0.927012	0.894312	0.977083
	2	1.00524	1.00807	1.03157	0.984121	0.950993	0.989972	0.99286	1.02122	1.04094	0.951254	0.949036	0.948695	0.941966	0.91854	0.889349	0.963332
	2.16667	1.00138	1.01211	1.02785	0.955973	0.969582	0.992393	0.997144	1.01371	1.00248	1	0.945712	0.935494	0.958547	0.919844	0.888521	0.95821
	2.33333	0.993928	1.01335	1.02716	0.958138	0.986058	0.985131	0.987147	1.03625	0.988834	0.993548	0.93552	0.933993	0.983419	0.917563	0.894519	0.945268
	2.5	0.990063	1.00745	1.03041	0.95886	0.986058	0.977178	0.969297	1.03758	1.01613	0.99319	0.927986	0.929193	0.955389	0.912023	0.879214	0.953357
	2.66667	1.01435	0.995033	1.03598	0.956694	0.979299	0.988589	0.983934	1.03758	1.05335	0.993548	0.930645	0.917192	0.960916	0.920495	0.902585	0.95093
	2.83333	1.00304	0.990686	1.02994	0.948394	0.997465	0.968188	0.991432	1.00884	1.00744	1.00143	0.937071	0.90099	0.954994	0.928315	0.902172	0.935023
	3	1.00359	1.03384	1.04875	0.950198	0.994508	1.01003	1.00321	1.02432	0.96402	0.984946	0.933747	0.90219	0.954205	0.903877	0.892451	0.933675
	3.16667	0.991168	1.03726	1.04527	0.939733	0.978876	0.977178	0.993217	1.03006	1.0397	0.996416	0.926213	0.89649	0.977102	0.9029	0.888314	0.916689
	3.33333	1.01877	0.998448	1.03203	0.961386	0.989861	0.994467	0.982506	1.04332	1.00869	0.990681	0.910259	0.893789	0.969996	0.910394	0.905274	0.915341
	3.5	0.988683	1.01521	1.02646	0.928907	0.989438	0.992393	1.00143	1.02432	0.98139	1.00215	0.90472	0.889289	0.938018	0.913327	0.885626	0.913184
	3.66667	1.00773	1.02453	1.04503	0.943342	0.994508	0.984786	0.995002	1.02918	1.00869	1.0086	0.90339	0.875488	0.945124	0.901597	0.87363	0.920464
	3.83333	1.03202	0.984787	1.04434	0.918441	0.984791	0.985131	0.99643	1.04819	1.01613	0.997133	0.908708	0.878188	0.947888	0.895732	0.868873	0.92316
	4	0.989787	1.0118	1.04364	0.948394	0.995353	0.969225	1.01071	1.04951	0.997519	0.975627	0.917571	0.873987	0.976313	0.900945	0.855843	0.915611
	4.16667	1.01242	1.02266	1.01857	0.940455	0.984368	0.988589	0.96894	1.03713	0.971464	0.987814	0.907379	0.867087	0.930912	0.890192	0.858325	0.90941
	4.33333	0.996136	1.00404	1.03459	0.939372	0.986903	0.992393	1.00143	1.05305	1.07072	0.976703	0.895413	0.866487	0.98184	0.896709	0.867011	0.928283
	4.5	1	1.01056	1.03923	0.962829	0.982256	0.982019	0.99643	0.998674	0.903226	1.00072	0.915577	0.855686	0.963679	0.894102	0.85212	0.927474
	4.66667	0.996688	0.991307	1.02252	0.96716	0.993663	0.982019	1.0025	1.05349	0.966501	0.989606	0.895413	0.859286	0.956178	0.888237	0.846743	0.927204
	4.83333	1.0149	0.976715	1.02762	0.959942	0.985636	0.990318	1.01107	1.01857	0.956576	0.978495	0.892533	0.842484	0.922621	0.886934	0.853568	0.903208
	5	1.00248	0.994412	1.03551	0.956333	0.984791	0.976141	1.02463	1.042	0.959057	1.01183	0.905163	0.831683	0.946309	0.887586	0.858325	0.906983
	5.16667	0.985923	0.986029	1.01741	0.935763	1.00042	0.973721	1.02071	1.05747	0.98139	1.00143	0.910038	0.823282	0.931307	0.887586	0.839297	0.895929
	5.33333	1.00055	1.00466	1.04062	0.958499	1.00042	0.978562	1.01928	1.05924	0.921836	0.98853	0.90893	0.819682	0.930122	0.9029	0.868459	0.908331
	5.5	0.981783	0.967091	1.03969	0.928907	0.984791	0.9713	1.00036	1.06101	1.01489	0.999283	0.884334	0.818782	0.928148	0.881069	0.858118	0.90887
	5.66667	0.999724	0.998448	1.0195	0.945507	1.00296	0.976833	1.04106	1.05305	1.01861	0.972401	0.913805	0.80408	0.909593	0.896709	0.869286	0.899973
	5.83333	1.02291	0.989134	1.01625	0.932515	0.993663	0.984786	1.02535	1.0557	0.990074	0.994624	0.918679	0.805281	0.899329	0.886608	0.851499	0.900243
	6	0.999724	0.965539	1.04294	0.948755	0.997465	0.973029	1.01428	1.05747	1.00869	1.00574	0.928651	0.791479	0.880379	0.87944	0.851086	0.90213
	6.16667	0.995032	1.01087	1.02948	0.952364	1.00042	0.994813	1.02356	1.05394	1.00744	0.989606	0.914691	0.789979	0.885906	0.889866	0.857704	0.903208
	6.33333	0.993376	1.0031	1.03203	0.950198	0.989861	0.986169	1.00821	1.06057	1.02978	1.00251	0.908043	0.79688	0.909199	0.883675	0.858738	0.905365
	6.5	1.01021	0.989444	1.0455	0.947311	0.972117	0.986515	1.03427	1.06322	0.997519	1.00394	0.928872	0.778878	0.877221	0.889541	0.845915	0.907792
	6.66667	1.01546	1.00404	1.03993	0.941898	0.995353	0.972683	1.00964	1.05526	1.00372	1.00287	0.904498	0.772877	0.874062	0.900293	0.849018	0.901591
	6.83333	1.01325	0.996274	1.03993	0.957055	0.992818	0.963693	1.00535	1.05128	1.02854	1.01075	0.927543	0.778278	0.856297	0.884979	0.841986	0.899703
	7	1.00331	0.989444	1.00928	0.95886	1.00253	0.977178	1.00928	1.05924	1.03846	1.00036	0.897186	0.776178	0.884722	0.878462	0.840331	0.916959
	7.16667	1.00773	1.00124	1.04109	0.966438	0.968314	0.970263	0.994645	1.04156	1.06452	1.0276	0.928207	0.765677	0.850375	0.877159	0.843226	0.904287
	7.33333	1.00938	0.996895	1.03668	0.953446	0.973384	0.98686	1.03249	1.06233	0.973945	1.01864	0.913805	0.766877	0.857086	0.904529	0.83454	0.909679
	7.5	1.0011	1.0031	1.02693	0.952725	0.984368	0.970954	0.996073	1.06587	1.06079	0.996774	0.904277	0.766277	0.844453	0.887586	0.852534	0.908061
	7.66667	0.989511	0.983235	1.02878	0.946229	0.985213	0.977524	1.01999	1.0473	1.00744	1.00143	0.929537	0.764176	0.843269	0.88335	0.858118	0.901051
	7.83333	1.00359	1.0118	0.990019	0.928185	0.983523	0.983057	1.0332	1.04598	1.0397	1.00717	0.921117	0.766577	0.849191	0.88172	0.867632	0.911297
	8	1.00442	0.997516	1.01811	0.966438	1	0.971646	1.03356	1.06985	1.0335	0.994624	0.918901	0.770477	0.843664	0.882698	0.84302	0.90941
	8.16667	1.01463	0.988202	1.01416	0.985204	0.987326	0.97787	1.02392	1.05482	1.02978	0.98853	0.901396	0.757576	0.836952	0.879765	0.856463	0.899164
	8.33333	1.00166	1.01956	1.02252	0.957055	0.998733	0.971646	1.00607	1.06101	0.995037	0.984588	0.912697	0.763276	0.863403	0.878788	0.86122	0.905635
	8.5	1.01215	0.992549	1.01416	0.952003	1.0038	0.979945	0.994645	1.04774	1.04839	0.98638	0.882783	0.754575	0.852744	0.877159	0.844054	0.899703
	8.66667	1.04554	1.00559	1.0188	0.946229	0.978876	0.967842	1.02321	1.05394	1.05335	0.975269	0.897186	0.757876	0.851954	0.876833	0.871768	0.912106
	8.83333	1.04886	0.996585	1.02344	0.947311	0.988593	0.943638	1.02535	1.0336	1.0335	1.00251	0.902282	0.753675	0.845638	0.903552	0.851913	0.910758
	9	1.01904	1.00279	1.01509	0.937568	0.984791	0.987552	1.02535	1.06897	1.00124	0.97491	0.890982	0.756376	0.835373	0.893125	0.832885	0.904287
	9.16667	1.03174	0.989755	1.02669	0.940455	0.99493	0.983748	1.02963	1.05438	1.01613	1.00323	0.896743	0.756676	0.835373	0.88172	0.842399	0.915071
	9.33333	1.01573	1.00217	1.02043	0.929628	0.972117	0.985477	1.01892	1.05526	1.01737	1.00609	0.891646	0.754275	0.83261	0.883024	0.833919	0.916689
	9.5	0.992548	0.981993	1.03575	0.923493	0.980144	0.976833	1.02249	1.06941	1.01365	1.00358	0.880567	0.741974	0.846427	0.894102	0.845088	0.911566
	9.66667	1.01767	0.998448	1.02484	0.951281	0.99831	0.987552	1.04034	1.05217	1.04591	1.00107	0.88655	0.758476	0.846032	0.883024	0.856877	0.905096
	9.83333	0.987303	0.995033	1.00441	0.949477	0.984368	0.97787	1.0332	1.05172	1.00993	0.981362	0.902061	0.751275	0.843269	0.879765	0.83909	0.888919
	10	0.998896	0.995033	1.01694	0.953807	0.998733	0.996196	1.005	1.06233	0.955335	0.963441	0.895635	0.761176	0.820371	0.892799	0.858118	0.911297
	10.1667	1.01767	1.01242	1.02925	0.926019	0.986903	0.986169	1.01035	1.05659	1.01117	0.995341	0.902282	0.756376	0.830636	0.884327	0.862461	0.90887
	10.3333	1.01132	1.00652	1.01462	0.939011	0.980566	0.994122	1.00143	1.042	1.03722	0.998208	0.896078	0.752775	0.81287	0.911698	0.855636	0.899434
	10.5	1.00055	0.999379	1.02275	0.915915	0.981834	0.99101	1.00393	1.03316	1.04963	1.01577	0.897407	0.755776	0.819187	0.878462	0.859359	0.897007
	10.6667	1.02042	0.98013	1.026	0.939733	0.99324	0.970263	1.0025	1.03493	1.02357	1.00287	0.888323	0.760576	0.833004	0.901597	0.871148	0.911836
	10.8333	1.01573	0.986961	1.01811	0.932515	0.981834	0.988935	1.005	1.06852	0.970223	0.989964	0.89918	0.762376	0.806948	0.890518	0.849224	0.91642
	11	1.00966	0.997827	1.00766	0.95886	0.984368	0.994467	1.0332	1.05305	1.0273	0.994624	0.904055	0.764476	0.840505	0.894428	0.884385	0.923699
	11.1667	1.0149	0.994722	1.02855	0.936124	0.983523	0.989627	1.00571	1.0504	0.988834	0.987814	0.90472	0.771977	0.827477	0.884979	0.869493	0.921273
	11.3333	1.01435	1.01894	1.03505	0.93035	0.944233	0.98029	1.01856	1.04509	0.997519	1.01183	0.902282	0.762076	0.816818	0.87944	0.852947	0.92316
	11.5	0.990063	1.01273	1.026	0.949477	0.973384	0.957815	1.03892	1.05438	0.956576	0.985305	0.89076	0.762676	0.812081	0.892473	0.862875	0.922621
	11.6667	1.00994	1.01211	0.98468	0.957055	0.963667	0.987552	1.04106	1.04156	0.96402	0.956631	0.898959	0.762376	0.81287	0.897687	0.859772	0.918307
	11.8333	1.00883	1.02173	1.01091	0.948033	0.985636	0.993776	1.02178	1.0557	0.990074	1.00287	0.919344	0.755476	0.79471	0.904203	0.883971	0.906983
	12	0.998896	1.02173	1.04317	0.946951	0.975496	0.989281	1.03142	1.0557	1.0273	0.975269	0.896521	0.762976	0.790367	0.898664	0.87818	0.915071
	12.1667	1.00304	1.02111	1.03435	0.955251	0.959865	0.974066	1.01035	1.04951	0.972705	0.965233	0.900953	0.766577	0.819187	0.907462	0.855843	0.919925
	12.3333	0.996412	1.03912	1.01555	0.921689	0.990283	0.987552	1.02035	1.05968	1.0397	0.982796	0.886107	0.768677	0.822345	0.902248	0.864323	0.930709
	12.5	1.00911	1.00994	1.01741	0.945146	0.99155	0.993084	1.01107	1.05968	0.98139	0.987814	0.898515	0.762976	0.848796	0.892147	0.872389	0.928013
	12.6667	1.02263	1.02297	1.01834	0.951281	0.984368	1.00138	1.01964	1.05526	1.00248	0.977061	0.910038	0.758776	0.809317	0.897035	0.879007	0.918846
	12.8333	0.997516	1.01956	1.0441	0.939372	0.99324	0.994467	1.02178	1.05659	1.00993	0.978495	0.910259	0.762376	0.84169	0.896383	0.896381	0.913993
	13	1.01822	1.09128	1.02019	0.939733	0.985213	0.987898	1.00071	1.05128	0.98139	0.995699	0.915356	0.768977	0.824319	0.900293	0.864116	0.929631
	13.1667	1.0127	1.00962	1.01045	0.897871	1.01098	0.984786	1.00357	1.05482	0.957816	0.98638	0.914912	0.764776	0.848796	0.900945	0.883557	0.922351
	13.3333	1.00331	1.02732	1.02275	0.960664	0.997888	0.998271	1.01	1.0473	0.996278	0.968459	0.917793	0.778878	0.840505	0.906484	0.864736	0.926395
	13.5	1.00607	1.0118	1.01787	0.947672	0.987748	1.00484	1.02285	1.04686	0.985112	0.987455	0.896078	0.779478	0.843664	0.908439	0.84819	0.928013
	13.6667	1.00883	1.01552	1.00557	0.954168	0.975919	0.984786	1.02249	1.0588	0.954094	0.991756	0.912032	0.774977	0.848401	0.905507	0.886453	0.90914
	13.8333	1.02042	1.01428	1.00998	0.955973	0.978031	0.987898	0.956801	1.04819	0.94665	0.989606	0.90893	0.768377	0.853139	0.903552	0.881696	0.924238
	14	1.01877	1.02732	1.01903	0.953446	0.999578	0.988935	1.01642	1.04907	0.931762	0.979211	0.916464	0.765977	0.833004	0.911372	0.867839	0.929631
	14.1667	1.00304	1.03322	1.00023	0.959581	1.00169	0.996196	1.03963	0.996905	0.959057	1.00574	0.903833	0.777678	0.843269	0.908439	0.858325	0.912106
	14.3333	1.01573	1.01676	1.026	0.977265	0.999578	0.973375	1.02249	1.02829	0.972705	0.994265	0.905828	0.772277	0.825503	0.91463	0.842192	0.92289
	14.5	1.01518	1.04377	1.02739	0.94262	0.995353	0.973029	1.02535	1.03979	0.985112	0.968817	0.901618	0.766877	0.843664	0.893776	0.862461	0.934214
	14.6667	1.01656	1.02329	1.03528	0.954168	0.992395	0.995505	1.03499	1.05305	0.977667	1.00574	0.913583	0.776178	0.857481	0.902248	0.874043	0.928822
	14.8333	1.01021	1.0031	1.03435	0.946951	1.00929	0.990318	1.01178	1.06101	1.00124	0.987455	0.90472	0.776478	0.84998	0.903226	0.855636	0.932866
	15	1.00552	1.02856	1.02809	0.948033	0.980989	0.992047	1.0382	1.08002	0.956576	0.983513	0.905606	0.779478	0.856692	0.901597	0.844881	0.928013

## Sheet: FIGURE S2
	Fig S2a/S2b
	Simulation #	Shears	Tensions	EffectivePressures	CellTypes	MCCStiffnessFactors	MCCDivisionStates
	1	0.0476059	0.148976	-0.781414	Bulk	1.0	AllDividing
	1	0.13093	0.164287	-0.536014	MCC neighbour	1.0	AllDividing
	1	0.12666	0.170064	-0.455078	Bulk	1.0	AllDividing
	1	0.0269992	0.161658	-0.543587	MCC	1.0	AllDividing
	1	0.0742603	0.164048	-0.526938	Bulk	1.0	AllDividing
	1	0.106987	0.169277	-0.461516	Bulk	1.0	AllDividing
	1	0.0921078	0.164586	-0.533421	Bulk	1.0	AllDividing
	1	0.105996	0.159835	-0.6064	Bulk	1.0	AllDividing
	1	0.0550474	0.170041	-0.425893	Bulk	1.0	AllDividing
	1	0.0514228	0.168041	-0.465789	Peripheral cell	1.0	AllDividing
	1	0.0218028	0.16831	-0.456369	Bulk	1.0	AllDividing
	1	0.0490434	0.174721	-0.368466	MCC	1.0	AllDividing
	1	0.050779	0.166908	-0.48239	Bulk	1.0	AllDividing
	1	0.139406	0.162384	-0.591554	Bulk	1.0	AllDividing
	1	0.0938168	0.169885	-0.435887	Bulk	1.0	AllDividing
	1	0.0524573	0.158885	-0.582919	Bulk	1.0	AllDividing
	1	0.089948	0.166084	-0.49518	Bulk	1.0	AllDividing
	1	0.0344608	0.152393	-0.687205	Bulk	1.0	AllDividing
	1	0.0503095	0.165282	-0.500281	Bulk	1.0	AllDividing
	1	0.110384	0.168105	-0.465361	MCC neighbour	1.0	AllDividing
	1	0.0191252	0.167709	-0.464129	Bulk	1.0	AllDividing
	1	0.106206	0.166203	-0.502567	Bulk	1.0	AllDividing
	1	0.0936866	0.151529	-0.710483	MCC neighbour	1.0	AllDividing
	1	0.0467636	0.171912	-0.409229	Bulk	1.0	AllDividing
	1	0.0849589	0.170605	-0.49014	Peripheral cell	1.0	AllDividing
	1	0.129023	0.165059	-0.520959	MCC neighbour	1.0	AllDividing
	1	0.0699001	0.155162	-0.657307	Bulk	1.0	AllDividing
	1	0.012658	0.169405	-0.447867	Bulk	1.0	AllDividing
	1	0.116369	0.166251	-0.504	Bulk	1.0	AllDividing
	1	0.0883167	0.169741	-0.436887	Bulk	1.0	AllDividing
	1	0.0780787	0.172865	-0.390905	Bulk	1.0	AllDividing
	1	0.038544	0.159415	-0.572599	Bulk	1.0	AllDividing
	1	0.0519676	0.16317	-0.551397	Bulk	1.0	AllDividing
	1	0.0304145	0.16869	-0.454163	Bulk	1.0	AllDividing
	1	0.126583	0.16997	-0.450192	Bulk	1.0	AllDividing
	1	0.100978	0.170825	-0.424791	Bulk	1.0	AllDividing
	1	0.0906338	0.156235	-0.649197	Bulk	1.0	AllDividing
	1	0.0784493	0.152387	-0.696751	MCC neighbour	1.0	AllDividing
	1	0.144947	0.174757	-0.43743	Peripheral cell	1.0	AllDividing
	1	0.0570145	0.162759	-0.533812	Bulk	1.0	AllDividing
	1	0.208368	0.182418	-0.341682	Peripheral cell	1.0	AllDividing
	1	0.088027	0.160969	-0.563905	MCC neighbour	1.0	AllDividing
	1	0.0699187	0.159083	-0.58864	MCC neighbour	1.0	AllDividing
	1	0.154939	0.164972	-0.521239	Bulk	1.0	AllDividing
	1	0.0942789	0.172861	-0.410222	Bulk	1.0	AllDividing
	1	0.114409	0.167172	-0.496039	Bulk	1.0	AllDividing
	1	0.034337	0.165246	-0.51334	Bulk	1.0	AllDividing
	1	0.137716	0.169399	-0.467759	Bulk	1.0	AllDividing
	1	0.251242	0.173315	-0.457744	Bulk	1.0	AllDividing
	1	0.0661421	0.164163	-0.516827	Bulk	1.0	AllDividing
	1	0.150018	0.178757	-0.342135	Peripheral cell	1.0	AllDividing
	1	0.0686247	0.151123	-0.715998	Bulk	1.0	AllDividing
	1	0.135279	0.175551	-0.427513	Peripheral cell	1.0	AllDividing
	1	0.125132	0.162034	-0.586486	Bulk	1.0	AllDividing
	1	0.123359	0.170063	-0.460616	Bulk	1.0	AllDividing
	1	0.128197	0.178313	-0.38745	Peripheral cell	1.0	AllDividing
	1	0.106099	0.177383	-0.39483	Peripheral cell	1.0	AllDividing
	1	0.0715139	0.169567	-0.442142	MCC neighbour	1.0	AllDividing
	1	0.0614558	0.155341	-0.64089	MCC neighbour	1.0	AllDividing
	1	0.0792345	0.159826	-0.601232	Bulk	1.0	AllDividing
	1	0.0237642	0.155483	-0.623746	Bulk	1.0	AllDividing
	1	0.116755	0.163013	-0.532835	Bulk	1.0	AllDividing
	1	0.0787427	0.171773	-0.420077	Bulk	1.0	AllDividing
	1	0.10147	0.168446	-0.501912	Peripheral cell	1.0	AllDividing
	1	0.0760936	0.159242	-0.58348	Bulk	1.0	AllDividing
	1	0.0598646	0.175216	-0.358483	Bulk	1.0	AllDividing
	1	0.136843	0.159506	-0.60492	MCC	1.0	AllDividing
	1	0.0621344	0.164836	-0.50729	Bulk	1.0	AllDividing
	1	0.0952619	0.165854	-0.500969	MCC	1.0	AllDividing
	1	0.157673	0.176561	-0.378411	Bulk	1.0	AllDividing
	1	0.038288	0.157363	-0.616773	MCC	1.0	AllDividing
	1	0.0617612	0.181447	-0.279761	Bulk	1.0	AllDividing
	1	0.0655327	0.153953	-0.672847	MCC neighbour	1.0	AllDividing
	1	0.0757827	0.164433	-0.52	Bulk	1.0	AllDividing
	1	0.0440306	0.171381	-0.429022	Bulk	1.0	AllDividing
	1	0.219218	0.184713	-0.338648	Peripheral cell	1.0	AllDividing
	1	0.068092	0.169578	-0.461385	Bulk	1.0	AllDividing
	1	0.0995372	0.152555	-0.674341	MCC neighbour	1.0	AllDividing
	1	0.0088547	0.156379	-0.634316	Bulk	1.0	AllDividing
	1	0.0610421	0.165391	-0.533973	Bulk	1.0	AllDividing
	1	0.00834153	0.159629	-0.577447	Bulk	1.0	AllDividing
	1	0.121071	0.167242	-0.495418	Bulk	1.0	AllDividing
	1	0.0661711	0.166599	-0.508947	Bulk	1.0	AllDividing
	1	0.0764843	0.172472	-0.405734	MCC neighbour	1.0	AllDividing
	1	0.153621	0.170421	-0.450796	Bulk	1.0	AllDividing
	1	0.0762351	0.16466	-0.512033	MCC neighbour	1.0	AllDividing
	1	0.114935	0.169089	-0.457747	MCC neighbour	1.0	AllDividing
	1	0.0709049	0.180026	-0.306256	Bulk	1.0	AllDividing
	1	0.121445	0.176337	-0.362016	Bulk	1.0	AllDividing
	1	0.105289	0.165205	-0.519625	Bulk	1.0	AllDividing
	1	0.118766	0.164664	-0.526511	Bulk	1.0	AllDividing
	1	0.00328824	0.166675	-0.476396	MCC neighbour	1.0	AllDividing
	1	0.0425085	0.146331	-0.771359	MCC neighbour	1.0	AllDividing
	1	0.1124	0.17566	-0.375979	MCC neighbour	1.0	AllDividing
	1	0.16482	0.182435	-0.336119	Peripheral cell	1.0	AllDividing
	1	0.0736807	0.157366	-0.627839	Bulk	1.0	AllDividing
	1	0.0655252	0.156261	-0.644843	Bulk	1.0	AllDividing
	1	0.171797	0.153921	-0.712443	Bulk	1.0	AllDividing
	1	0.0609743	0.161734	-0.546679	Bulk	1.0	AllDividing
	1	0.0416487	0.169745	-0.469916	Peripheral cell	1.0	AllDividing
	1	0.092497	0.162801	-0.553338	Bulk	1.0	AllDividing
	1	0.0902764	0.170534	-0.429799	MCC neighbour	1.0	AllDividing
	1	0.0617354	0.163816	-0.529838	Bulk	1.0	AllDividing
	1	0.0477743	0.163523	-0.519949	Bulk	1.0	AllDividing
	1	0.0400217	0.171459	-0.4628	Peripheral cell	1.0	AllDividing
	1	0.0868797	0.168526	-0.485132	MCC	1.0	AllDividing
	1	0.0512608	0.175602	-0.40177	Peripheral cell	1.0	AllDividing
	1	0.0948847	0.164231	-0.526124	Bulk	1.0	AllDividing
	1	0.188432	0.164095	-0.584217	MCC neighbour	1.0	AllDividing
	1	0.085917	0.150715	-0.719627	Bulk	1.0	AllDividing
	1	0.0507462	0.171903	-0.440753	Peripheral cell	1.0	AllDividing
	1	0.0803902	0.178108	-0.32058	Peripheral cell	1.0	AllDividing
	1	0.117883	0.158067	-0.609312	Bulk	1.0	AllDividing
	1	0.0556175	0.156457	-0.638278	Bulk	1.0	AllDividing
	1	0.021459	0.164528	-0.508622	Bulk	1.0	AllDividing
	1	0.110294	0.179904	-0.303154	MCC neighbour	1.0	AllDividing
	1	0.0773054	0.165243	-0.520574	Bulk	1.0	AllDividing
	1	0.12684	0.159513	-0.593472	Bulk	1.0	AllDividing
	1	0.0655118	0.164204	-0.518407	Bulk	1.0	AllDividing
	1	0.0306167	0.169301	-0.436468	Bulk	1.0	AllDividing
	1	0.100197	0.155702	-0.664549	Bulk	1.0	AllDividing
	1	0.0847072	0.183175	-0.25897	Bulk	1.0	AllDividing
	1	0.0971559	0.170474	-0.444316	Bulk	1.0	AllDividing
	1	0.188887	0.167619	-0.519496	Bulk	1.0	AllDividing
	1	0.0142687	0.173048	-0.373606	MCC neighbour	1.0	AllDividing
	1	0.0988579	0.165161	-0.501798	MCC	1.0	AllDividing
	1	0.128843	0.165704	-0.53162	Peripheral cell	1.0	AllDividing
	1	0.0445129	0.168766	-0.45901	Bulk	1.0	AllDividing
	1	0.109612	0.172967	-0.418159	Bulk	1.0	AllDividing
	1	0.167287	0.167191	-0.507769	Bulk	1.0	AllDividing
	1	0.0707827	0.16184	-0.547736	Bulk	1.0	AllDividing
	1	0.0699283	0.17206	-0.403985	Bulk	1.0	AllDividing
	1	0.0841138	0.158143	-0.621215	MCC neighbour	1.0	AllDividing
	1	0.0282307	0.177325	-0.344724	Bulk	1.0	AllDividing
	1	0.0856634	0.164229	-0.518312	Bulk	1.0	AllDividing
	1	0.140142	0.178631	-0.361625	Bulk	1.0	AllDividing
	1	0.140142	0.161185	-0.588139	Bulk	1.0	AllDividing
	1	0.0484597	0.167962	-0.464797	Bulk	1.0	AllDividing
	1	0.0989957	0.165296	-0.507017	Bulk	1.0	AllDividing
	1	0.0439383	0.166187	-0.493535	MCC neighbour	1.0	AllDividing
	1	0.0844718	0.160523	-0.571344	Bulk	1.0	AllDividing
	1	0.0654522	0.167859	-0.490107	Bulk	1.0	AllDividing
	1	0.0850753	0.162362	-0.566586	Bulk	1.0	AllDividing
	1	0.102588	0.163147	-0.539891	Bulk	1.0	AllDividing
	1	0.0511023	0.171326	-0.450166	Peripheral cell	1.0	AllDividing
	1	0.133829	0.171933	-0.419652	Bulk	1.0	AllDividing
	1	0.0888528	0.17478	-0.385992	Bulk	1.0	AllDividing
	1	0.0508187	0.159575	-0.595345	Bulk	1.0	AllDividing
	1	0.178325	0.183826	-0.319814	Peripheral cell	1.0	AllDividing
	1	0.0910479	0.161975	-0.576381	Bulk	1.0	AllDividing
	1	0.120536	0.167034	-0.498531	Bulk	1.0	AllDividing
	1	0.0821086	0.172155	-0.40685	Bulk	1.0	AllDividing
	1	0.171364	0.169186	-0.470646	Bulk	1.0	AllDividing
	1	0.153283	0.177992	-0.356437	Bulk	1.0	AllDividing
	1	0.0501665	0.156118	-0.641217	Bulk	1.0	AllDividing
	1	0.0893599	0.167984	-0.471633	Bulk	1.0	AllDividing
	1	0.107966	0.158648	-0.599456	MCC	1.0	AllDividing
	1	0.0531695	0.168462	-0.461088	Bulk	1.0	AllDividing
	1	0.112458	0.168605	-0.478475	Bulk	1.0	AllDividing
	1	0.0184115	0.168733	-0.445561	Bulk	1.0	AllDividing
	1	0.024314	0.153853	-0.66871	Bulk	1.0	AllDividing
	1	0.195794	0.16504	-0.549645	Bulk	1.0	AllDividing
	1	0.160737	0.171088	-0.450662	Bulk	1.0	AllDividing
	1	0.128884	0.16424	-0.539193	Bulk	1.0	AllDividing
	1	0.0468949	0.153758	-0.671362	Bulk	1.0	AllDividing
	1	0.0811702	0.166007	-0.497929	MCC	1.0	AllDividing
	1	0.0476297	0.164605	-0.509148	Bulk	1.0	AllDividing
	1	0.0451358	0.16098	-0.577024	Bulk	1.0	AllDividing
	1	0.198702	0.179702	-0.400528	Peripheral cell	1.0	AllDividing
	1	0.145844	0.169216	-0.475454	MCC neighbour	1.0	AllDividing
	1	0.106305	0.166912	-0.490968	Bulk	1.0	AllDividing
	1	0.0517996	0.167903	-0.467879	Bulk	1.0	AllDividing
	1	0.118851	0.183045	-0.266235	MCC neighbour	1.0	AllDividing
	1	0.0601974	0.162505	-0.549248	Bulk	1.0	AllDividing
	1	0.142245	0.161571	-0.577863	Bulk	1.0	AllDividing
	1	0.0689424	0.16543	-0.500802	MCC neighbour	1.0	AllDividing
	1	0.299583	0.202545	-0.132341	Peripheral cell	1.0	AllDividing
	1	0.108701	0.165287	-0.521846	Bulk	1.0	AllDividing
	1	0.0635005	0.154423	-0.665418	Bulk	1.0	AllDividing
	1	0.0498693	0.15913	-0.582169	Bulk	1.0	AllDividing
	1	0.0616131	0.164908	-0.530952	Bulk	1.0	AllDividing
	1	0.124227	0.18215	-0.278415	Bulk	1.0	AllDividing
	1	0.122262	0.161549	-0.568591	Bulk	1.0	AllDividing
	1	0.283069	0.18023	-0.4148	Peripheral cell	1.0	AllDividing
	1	0.0505967	0.170685	-0.419466	Bulk	1.0	AllDividing
	1	0.147965	0.168109	-0.491015	MCC neighbour	1.0	AllDividing
	1	0.158515	0.16634	-0.529712	Bulk	1.0	AllDividing
	1	0.0261781	0.161116	-0.574898	Bulk	1.0	AllDividing
	1	0.137969	0.164592	-0.530626	Bulk	1.0	AllDividing
	1	0.0436567	0.171134	-0.409891	MCC neighbour	1.0	AllDividing
	1	0.148294	0.180218	-0.314326	Bulk	1.0	AllDividing
	1	0.0688458	0.182678	-0.257084	MCC neighbour	1.0	AllDividing
	1	0.0852249	0.169477	-0.455216	Bulk	1.0	AllDividing
	1	0.0989923	0.172499	-0.402801	Bulk	1.0	AllDividing
	1	0.123416	0.161948	-0.585266	Bulk	1.0	AllDividing
	1	0.0762802	0.177557	-0.323612	MCC	1.0	AllDividing
	1	0.168763	0.182053	-0.310775	MCC neighbour	1.0	AllDividing
	1	0.0185122	0.163903	-0.521153	Bulk	1.0	AllDividing
	1	0.110124	0.174139	-0.433936	Peripheral cell	1.0	AllDividing
	1	0.0961461	0.162725	-0.562523	Peripheral cell	1.0	AllDividing
	1	0.0834375	0.167487	-0.475897	Bulk	1.0	AllDividing
	1	0.0370473	0.170393	-0.446697	Peripheral cell	1.0	AllDividing
	1	0.0663421	0.166794	-0.482258	MCC	1.0	AllDividing
	1	0.125538	0.15871	-0.612031	Bulk	1.0	AllDividing
	1	0.136033	0.166025	-0.521652	Bulk	1.0	AllDividing
	1	0.145798	0.178988	-0.336913	Bulk	1.0	AllDividing
	1	0.117297	0.181331	-0.295351	Bulk	1.0	AllDividing
	1	0.117102	0.162635	-0.55199	Bulk	1.0	AllDividing
	1	0.0372658	0.170579	-0.427894	Bulk	1.0	AllDividing
	1	0.0240576	0.180937	-0.316674	Peripheral cell	1.0	AllDividing
	1	0.106309	0.168903	-0.476638	Bulk	1.0	AllDividing
	1	0.122839	0.160631	-0.602895	Bulk	1.0	AllDividing
	1	0.100545	0.158546	-0.62111	MCC	1.0	AllDividing
	1	0.0281323	0.163894	-0.530324	Bulk	1.0	AllDividing
	1	0.155985	0.178074	-0.359898	MCC neighbour	1.0	AllDividing
	1	0.0433848	0.163164	-0.528617	Bulk	1.0	AllDividing
	1	0.116935	0.181251	-0.325067	Peripheral cell	1.0	AllDividing
	1	0.0703079	0.169519	-0.456672	Bulk	1.0	AllDividing
	1	0.0550518	0.164354	-0.50529	MCC neighbour	1.0	AllDividing
	1	0.0731282	0.166919	-0.480625	Bulk	1.0	AllDividing
	1	0.200916	0.190571	-0.262311	Peripheral cell	1.0	AllDividing
	1	0.12778	0.176585	-0.407776	Peripheral cell	1.0	AllDividing
	1	0.133788	0.17269	-0.425864	Bulk	1.0	AllDividing
	1	0.159007	0.1638	-0.572796	Bulk	1.0	AllDividing
	1	0.147717	0.159482	-0.627698	Bulk	1.0	AllDividing
	1	0.0774589	0.175977	-0.360835	Bulk	1.0	AllDividing
	1	0.0669529	0.153345	-0.682898	MCC	1.0	AllDividing
	1	0.11144	0.153682	-0.690932	MCC	1.0	AllDividing
	1	0.210088	0.168603	-0.508054	MCC neighbour	1.0	AllDividing
	1	0.0444269	0.16602	-0.509575	MCC	1.0	AllDividing
	1	0.214961	0.171304	-0.476834	Bulk	1.0	AllDividing
	1	0.11706	0.172386	-0.410854	Bulk	1.0	AllDividing
	1	0.0950169	0.167289	-0.483679	Bulk	1.0	AllDividing
	1	0.112005	0.169021	-0.479983	Bulk	1.0	AllDividing
	1	0.0454033	0.170421	-0.459938	Peripheral cell	1.0	AllDividing
	1	0.0660673	0.166027	-0.501813	Bulk	1.0	AllDividing
	1	0.235514	0.184458	-0.35431	Peripheral cell	1.0	AllDividing
	1	0.144297	0.190008	-0.188675	Bulk	1.0	AllDividing
	1	0.141156	0.174769	-0.436193	Peripheral cell	1.0	AllDividing
	1	0.112278	0.161034	-0.593432	MCC	1.0	AllDividing
	1	0.0694968	0.161489	-0.540837	Bulk	1.0	AllDividing
	1	0.146799	0.165937	-0.518667	Bulk	1.0	AllDividing
	1	0.0685749	0.155021	-0.660423	Bulk	1.0	AllDividing
	1	0.147549	0.168134	-0.489948	MCC neighbour	1.0	AllDividing
	1	0.151254	0.185588	-0.282977	Peripheral cell	1.0	AllDividing
	1	0.0481878	0.161996	-0.540564	Bulk	1.0	AllDividing
	1	0.0872511	0.163439	-0.554606	Bulk	1.0	AllDividing
	1	0.124315	0.168869	-0.472914	Bulk	1.0	AllDividing
	1	0.0642536	0.16877	-0.4564	Bulk	1.0	AllDividing
	1	0.133462	0.173876	-0.411048	Bulk	1.0	AllDividing
	1	0.0626753	0.173906	-0.408784	Bulk	1.0	AllDividing
	1	0.14139	0.170178	-0.451752	Bulk	1.0	AllDividing
	1	0.0976995	0.176295	-0.357948	Bulk	1.0	AllDividing
	1	0.0822125	0.165569	-0.502145	Bulk	1.0	AllDividing
	1	0.0429646	0.168695	-0.449617	Bulk	1.0	AllDividing
	1	0.0582949	0.165532	-0.502509	Bulk	1.0	AllDividing
	1	0.126609	0.163207	-0.543982	Bulk	1.0	AllDividing
	1	0.0928784	0.161115	-0.562695	Bulk	1.0	AllDividing
	1	0.0762448	0.172083	-0.421729	Bulk	1.0	AllDividing
	1	0.0944349	0.165503	-0.528082	Bulk	1.0	AllDividing
	1	0.113017	0.169918	-0.433035	Bulk	1.0	AllDividing
	1	0.144787	0.153055	-0.707507	MCC	1.0	AllDividing
	1	0.0606706	0.160644	-0.549034	MCC neighbour	1.0	AllDividing
	1	0.0453446	0.168725	-0.454558	Bulk	1.0	AllDividing
	1	0.103302	0.170515	-0.446601	Bulk	1.0	AllDividing
	1	0.055026	0.178489	-0.315295	Bulk	1.0	AllDividing
	1	0.0975716	0.156879	-0.640837	Bulk	1.0	AllDividing
	1	0.0329125	0.159179	-0.597795	Bulk	1.0	AllDividing
	1	0.0655456	0.169172	-0.466025	Bulk	1.0	AllDividing
	1	0.0471379	0.164911	-0.508451	MCC neighbour	1.0	AllDividing
	1	0.104533	0.157008	-0.64375	MCC neighbour	1.0	AllDividing
	1	0.0977988	0.171016	-0.434432	Bulk	1.0	AllDividing
	1	0.0537945	0.147597	-0.756682	Bulk	1.0	AllDividing
	1	0.146572	0.1772	-0.35586	Bulk	1.0	AllDividing
	1	0.0414332	0.161325	-0.557075	Bulk	1.0	AllDividing
	1	0.0597587	0.178876	-0.314012	Bulk	1.0	AllDividing
	1	0.0451076	0.166877	-0.5077	Peripheral cell	1.0	AllDividing
	1	0.0639274	0.18003	-0.294144	Bulk	1.0	AllDividing
	1	0.0829053	0.161442	-0.55524	Bulk	1.0	AllDividing
	1	0.0620221	0.166107	-0.48993	Bulk	1.0	AllDividing
	1	0.150523	0.165414	-0.553042	Bulk	1.0	AllDividing
	1	0.0700956	0.170899	-0.420523	MCC neighbour	1.0	AllDividing
	1	0.0429217	0.157387	-0.624801	Bulk	1.0	AllDividing
	1	0.107196	0.168552	-0.469494	Bulk	1.0	AllDividing
	1	0.020456	0.161872	-0.561885	Bulk	1.0	AllDividing
	1	0.0996474	0.166261	-0.484278	Bulk	1.0	AllDividing
	1	0.0997417	0.167942	-0.474464	Bulk	1.0	AllDividing
	1	0.0756296	0.167901	-0.482251	Bulk	1.0	AllDividing
	1	0.0406323	0.155611	-0.64934	Bulk	1.0	AllDividing
	1	0.0466104	0.17434	-0.377528	Bulk	1.0	AllDividing
	1	0.180921	0.170387	-0.472567	Bulk	1.0	AllDividing
	1	0.0720921	0.167731	-0.47051	Bulk	1.0	AllDividing
	1	0.135619	0.161642	-0.596858	Bulk	1.0	AllDividing
	1	0.126109	0.169537	-0.448631	MCC neighbour	1.0	AllDividing
	1	0.150848	0.177872	-0.360208	Bulk	1.0	AllDividing
	1	0.123078	0.165709	-0.511182	Bulk	1.0	AllDividing
	1	0.0293344	0.168264	-0.475345	MCC neighbour	1.0	AllDividing
	1	0.0453498	0.174875	-0.363725	Bulk	1.0	AllDividing
	1	0.0944426	0.162076	-0.561036	MCC neighbour	1.0	AllDividing
	1	0.144863	0.175575	-0.381916	Bulk	1.0	AllDividing
	1	0.0585112	0.169009	-0.446576	Bulk	1.0	AllDividing
	1	0.0542184	0.147398	-0.759661	Bulk	1.0	AllDividing
	1	0.149048	0.174032	-0.427945	Peripheral cell	1.0	AllDividing
	1	0.0565725	0.169363	-0.448487	Bulk	1.0	AllDividing
	1	0.0200004	0.155707	-0.642814	Bulk	1.0	AllDividing
	1	0.107493	0.158192	-0.626734	Bulk	1.0	AllDividing
	1	0.132341	0.173973	-0.395684	Bulk	1.0	AllDividing
	1	0.0493698	0.156634	-0.614627	Bulk	1.0	AllDividing
	1	0.0420293	0.178057	-0.363238	Peripheral cell	1.0	AllDividing
	1	0.156316	0.160053	-0.629131	Bulk	1.0	AllDividing
	1	0.0954409	0.160339	-0.600809	Bulk	1.0	AllDividing
	1	0.0815988	0.162349	-0.543859	Bulk	1.0	AllDividing
	1	0.0378305	0.159205	-0.598799	Bulk	1.0	AllDividing
	1	0.0102692	0.166951	-0.478861	Bulk	1.0	AllDividing
	1	0.117237	0.1615	-0.568616	Bulk	1.0	AllDividing
	1	0.130873	0.165112	-0.508977	Bulk	1.0	AllDividing
	1	0.0489605	0.162582	-0.545736	MCC neighbour	1.0	AllDividing
	1	0.028097	0.152309	-0.692563	Bulk	1.0	AllDividing
	1	0.077607	0.153847	-0.67779	Bulk	1.0	AllDividing
	1	0.0781222	0.164608	-0.514143	Bulk	1.0	AllDividing
	1	0.178169	0.159268	-0.639366	Bulk	1.0	AllDividing
	1	0.0389526	0.165038	-0.500531	Bulk	1.0	AllDividing
	1	0.151094	0.167663	-0.492074	Bulk	1.0	AllDividing
	1	0.0923857	0.173171	-0.396623	Bulk	1.0	AllDividing
	1	0.0649289	0.154193	-0.651193	Bulk	1.0	AllDividing
	1	0.169961	0.18245	-0.334728	Peripheral cell	1.0	AllDividing
	1	0.142826	0.172141	-0.433707	Bulk	1.0	AllDividing
	1	0.0571134	0.174205	-0.371033	Bulk	1.0	AllDividing
	1	0.0632107	0.167372	-0.462543	MCC neighbour	1.0	AllDividing
	1	0.0298772	0.174281	-0.381935	MCC neighbour	1.0	AllDividing
	1	0.0651566	0.168082	-0.466008	Bulk	1.0	AllDividing
	1	0.0583159	0.154695	-0.662009	Bulk	1.0	AllDividing
	1	0.10413	0.168451	-0.457071	Bulk	1.0	AllDividing
	1	0.0702579	0.166576	-0.494199	Bulk	1.0	AllDividing
	1	0.124732	0.163704	-0.539367	MCC	1.0	AllDividing
	1	0.0851397	0.170134	-0.487178	Peripheral cell	1.0	AllDividing
	1	0.00942487	0.168002	-0.459243	Bulk	1.0	AllDividing
	1	0.0444028	0.160006	-0.588979	Bulk	1.0	AllDividing
	1	0.0655111	0.16966	-0.445314	Bulk	1.0	AllDividing
	1	0.149937	0.164734	-0.559065	Bulk	1.0	AllDividing
	1	0.130195	0.169828	-0.459464	Bulk	1.0	AllDividing
	1	0.0642116	0.16312	-0.535647	Bulk	1.0	AllDividing
	1	0.122627	0.1505	-0.736164	Bulk	1.0	AllDividing
	1	0.137982	0.174264	-0.443844	Peripheral cell	1.0	AllDividing
	1	0.0541783	0.171464	-0.407185	MCC neighbour	1.0	AllDividing
	1	0.190964	0.160711	-0.624356	Bulk	1.0	AllDividing
	1	0.0171308	0.156162	-0.636295	Bulk	1.0	AllDividing
	1	0.130293	0.174172	-0.393237	MCC neighbour	1.0	AllDividing
	1	0.0901558	0.15454	-0.673168	Bulk	1.0	AllDividing
	1	0.0918137	0.165609	-0.538661	Peripheral cell	1.0	AllDividing
	1	0.0963363	0.166892	-0.521038	Peripheral cell	1.0	AllDividing
	1	0.0614442	0.168091	-0.467346	Bulk	1.0	AllDividing
	1	0.15867	0.163639	-0.578047	Bulk	1.0	AllDividing
	1	0.0295396	0.161423	-0.57069	Bulk	1.0	AllDividing
	1	0.176279	0.183916	-0.35464	Peripheral cell	1.0	AllDividing
	1	0.140889	0.162219	-0.562406	Bulk	1.0	AllDividing
	1	0.0808853	0.165379	-0.512003	MCC neighbour	1.0	AllDividing
	1	0.0338716	0.164315	-0.513699	Bulk	1.0	AllDividing
	1	0.0789626	0.17113	-0.414688	MCC neighbour	1.0	AllDividing
	1	0.156501	0.174022	-0.464602	Peripheral cell	1.0	AllDividing
	1	0.184434	0.176692	-0.380642	MCC neighbour	1.0	AllDividing
	1	0.202315	0.176205	-0.460843	Peripheral cell	1.0	AllDividing
	1	0.130201	0.166412	-0.507699	Bulk	1.0	AllDividing
	1	0.0538204	0.157032	-0.632286	Bulk	1.0	AllDividing
	1	0.0158315	0.162452	-0.5396	Bulk	1.0	AllDividing
	1	0.110255	0.164591	-0.527346	Bulk	1.0	AllDividing
	1	0.111498	0.160611	-0.598314	Bulk	1.0	AllDividing
	1	0.0462522	0.182344	-0.255826	Bulk	1.0	AllDividing
	1	0.124803	0.176096	-0.372775	MCC neighbour	1.0	AllDividing
	1	0.142288	0.171087	-0.455344	Bulk	1.0	AllDividing
	1	0.0664967	0.164143	-0.531981	Bulk	1.0	AllDividing
	1	0.0397435	0.176681	-0.357975	Peripheral cell	1.0	AllDividing
	1	0.0703126	0.160848	-0.583228	MCC neighbour	1.0	AllDividing
	1	0.0525875	0.16808	-0.465793	MCC neighbour	1.0	AllDividing
	1	0.094774	0.170105	-0.449505	Bulk	1.0	AllDividing
	1	0.0775828	0.173328	-0.39507	Bulk	1.0	AllDividing
	1	0.0599163	0.1626	-0.535952	Bulk	1.0	AllDividing
	1	0.0745749	0.162482	-0.542676	Bulk	1.0	AllDividing
	1	0.0738226	0.165971	-0.520556	Peripheral cell	1.0	AllDividing
	1	0.0801094	0.166781	-0.490395	Bulk	1.0	AllDividing
	1	0.0438917	0.174191	-0.396688	Bulk	1.0	AllDividing
	1	0.0770186	0.154722	-0.664619	MCC	1.0	AllDividing
	1	0.0228957	0.160565	-0.579086	MCC	1.0	AllDividing
	1	0.0347931	0.159574	-0.57725	MCC neighbour	1.0	AllDividing
	1	0.129137	0.168103	-0.488259	Bulk	1.0	AllDividing
	1	0.11458	0.18014	-0.314492	Bulk	1.0	AllDividing
	1	0.0578261	0.15518	-0.653423	Bulk	1.0	AllDividing
	1	0.0970862	0.156797	-0.64355	Bulk	1.0	AllDividing
	1	0.0549245	0.185822	-0.217268	Bulk	1.0	AllDividing
	1	0.0467502	0.148431	-0.741304	Bulk	1.0	AllDividing
	1	0.13186	0.160335	-0.568854	MCC	1.0	AllDividing
	1	0.0973098	0.171952	-0.437422	Bulk	1.0	AllDividing
	1	0.0540175	0.159191	-0.602122	Bulk	1.0	AllDividing
	1	0.0635796	0.169905	-0.438626	MCC neighbour	1.0	AllDividing
	1	0.138091	0.165013	-0.533802	Bulk	1.0	AllDividing
	1	0.126111	0.164957	-0.526352	MCC neighbour	1.0	AllDividing
	1	0.142648	0.155561	-0.676608	MCC neighbour	1.0	AllDividing
	1	0.113323	0.148274	-0.762594	Bulk	1.0	AllDividing
	1	0.114917	0.180137	-0.313171	Bulk	1.0	AllDividing
	1	0.108642	0.168092	-0.486578	Bulk	1.0	AllDividing
	1	0.114232	0.171214	-0.475578	Peripheral cell	1.0	AllDividing
	1	0.0587849	0.163287	-0.55003	Bulk	1.0	AllDividing
	1	0.0989174	0.175944	-0.408794	Peripheral cell	1.0	AllDividing
	1	0.0744152	0.171971	-0.404752	Bulk	1.0	AllDividing
	1	0.0419956	0.155975	-0.641807	Bulk	1.0	AllDividing
	1	0.0607666	0.163729	-0.519395	Bulk	1.0	AllDividing
	1	0.169086	0.175848	-0.385327	Bulk	1.0	AllDividing
	1	0.129894	0.154252	-0.686884	Bulk	1.0	AllDividing
	1	0.0368785	0.163272	-0.545561	Bulk	1.0	AllDividing
	1	0.0990049	0.17038	-0.435537	Bulk	1.0	AllDividing
	1	0.0972695	0.171031	-0.425392	Bulk	1.0	AllDividing
	1	0.0529802	0.148948	-0.736293	MCC neighbour	1.0	AllDividing
	1	0.157036	0.153144	-0.685447	Bulk	1.0	AllDividing
	1	0.0731233	0.162437	-0.550722	MCC neighbour	1.0	AllDividing
	1	0.149788	0.167876	-0.49405	Bulk	1.0	AllDividing
	1	0.0924783	0.151019	-0.720577	Bulk	1.0	AllDividing
	1	0.067712	0.163917	-0.53292	MCC neighbour	1.0	AllDividing
	1	0.0869649	0.159252	-0.608935	Bulk	1.0	AllDividing
	1	0.0942229	0.167939	-0.474888	Bulk	1.0	AllDividing
	1	0.123323	0.152581	-0.712233	Bulk	1.0	AllDividing
	1	0.042413	0.157736	-0.618046	Bulk	1.0	AllDividing
	1	0.122478	0.158936	-0.622632	Bulk	1.0	AllDividing
	1	0.0732348	0.160728	-0.564121	Bulk	1.0	AllDividing
	1	0.0305574	0.164459	-0.507226	Bulk	1.0	AllDividing
	1	0.0679548	0.180115	-0.291342	Bulk	1.0	AllDividing
	1	0.286901	0.172285	-0.533353	Peripheral cell	1.0	AllDividing
	1	0.0589244	0.17041	-0.432926	Bulk	1.0	AllDividing
	1	0.105812	0.174698	-0.370154	Bulk	1.0	AllDividing
	1	0.0298768	0.161124	-0.554584	Bulk	1.0	AllDividing
	1	0.08837	0.164291	-0.543042	Bulk	1.0	AllDividing
	1	0.163822	0.176465	-0.424109	Peripheral cell	1.0	AllDividing
	1	0.0845932	0.165494	-0.512917	MCC neighbour	1.0	AllDividing
	1	0.0368173	0.1666	-0.47985	Peripheral cell	1.0	AllDividing
	1	0.170606	0.175044	-0.398008	Bulk	1.0	AllDividing
	1	0.0638981	0.160934	-0.549805	Bulk	1.0	AllDividing
	1	0.125015	0.182359	-0.284587	Bulk	1.0	AllDividing
	1	0.0874716	0.16698	-0.48575	MCC neighbour	1.0	AllDividing
	1	0.178549	0.167474	-0.501669	MCC neighbour	1.0	AllDividing
	1	0.0556386	0.161779	-0.561297	Bulk	1.0	AllDividing
	1	0.0934922	0.168121	-0.471543	Bulk	1.0	AllDividing
	1	0.0874621	0.173865	-0.395797	MCC neighbour	1.0	AllDividing
	1	0.0495239	0.177945	-0.322644	Bulk	1.0	AllDividing
	1	0.149258	0.165461	-0.527287	Bulk	1.0	AllDividing
	1	0.116799	0.174264	-0.438035	Peripheral cell	1.0	AllDividing
	1	0.0517759	0.151926	-0.675143	Bulk	1.0	AllDividing
	1	0.111298	0.163677	-0.538974	Bulk	1.0	AllDividing
	1	0.0651933	0.147325	-0.760752	MCC neighbour	1.0	AllDividing
	1	0.261861	0.191483	-0.268966	Peripheral cell	1.0	AllDividing
	1	0.025001	0.15139	-0.699852	Bulk	1.0	AllDividing
	1	0.0915976	0.171618	-0.434746	Bulk	1.0	AllDividing
	1	0.138011	0.173215	-0.408717	Bulk	1.0	AllDividing
	1	0.186986	0.176012	-0.409546	Bulk	1.0	AllDividing
	1	0.0627865	0.14824	-0.748441	Bulk	1.0	AllDividing
	1	0.11345	0.171263	-0.443151	MCC neighbour	1.0	AllDividing
	1	0.131848	0.175027	-0.400821	Peripheral cell	1.0	AllDividing
	1	0.0582977	0.158651	-0.593646	Bulk	1.0	AllDividing
	1	0.117847	0.164178	-0.55313	Bulk	1.0	AllDividing
	1	0.231389	0.183529	-0.34464	Peripheral cell	1.0	AllDividing
	1	0.0179293	0.174562	-0.365556	Bulk	1.0	AllDividing
	1	0.0896259	0.166444	-0.495638	MCC neighbour	1.0	AllDividing
	1	0.137671	0.169871	-0.452762	MCC neighbour	1.0	AllDividing
	1	0.107743	0.176548	-0.360102	Bulk	1.0	AllDividing
	1	0.122256	0.177664	-0.344716	Bulk	1.0	AllDividing
	1	0.0622925	0.161676	-0.570541	MCC neighbour	1.0	AllDividing
	1	0.103805	0.166939	-0.489775	Bulk	1.0	AllDividing
	1	0.0399201	0.162757	-0.529358	MCC neighbour	1.0	AllDividing
	1	0.0492874	0.165374	-0.521485	Bulk	1.0	AllDividing
	1	0.013127	0.164118	-0.532372	Bulk	1.0	AllDividing
	1	0.0969237	0.173284	-0.400418	Bulk	1.0	AllDividing
	1	0.0117577	0.160667	-0.560462	Bulk	1.0	AllDividing
	1	0.13068	0.181821	-0.297824	Bulk	1.0	AllDividing
	1	0.0413285	0.156326	-0.640972	Bulk	1.0	AllDividing
	1	0.15402	0.160179	-0.59558	Bulk	1.0	AllDividing
	1	0.0377729	0.169179	-0.478638	Peripheral cell	1.0	AllDividing
	1	0.128287	0.167339	-0.497061	Bulk	1.0	AllDividing
	1	0.0805951	0.166507	-0.493998	Bulk	1.0	AllDividing
	1	0.0967186	0.160824	-0.591552	Bulk	1.0	AllDividing
	1	0.285599	0.173943	-0.512316	Peripheral cell	1.0	AllDividing
	1	0.0194001	0.161126	-0.625295	Peripheral cell	1.0	AllDividing
	1	0.385606	0.198523	-0.21716	Peripheral cell	1.0	AllDividing
	1	0.207942	0.183623	-0.295845	Bulk	1.0	AllDividing
	1	0.286344	0.189787	-0.299702	Peripheral cell	1.0	AllDividing
	1	0.0350969	0.167394	-0.456852	Bulk	1.0	AllDividing
	1	0.114709	0.165727	-0.509729	Bulk	1.0	AllDividing
	1	0.0702604	0.161937	-0.569057	Bulk	1.0	AllDividing
	1	0.00697937	0.165682	-0.512646	Bulk	1.0	AllDividing
	1	0.0774711	0.177805	-0.324008	Bulk	1.0	AllDividing
	1	0.0964527	0.173817	-0.392334	Bulk	1.0	AllDividing
	1	0.186884	0.165875	-0.534507	Bulk	1.0	AllDividing
	1	0.0472225	0.15952	-0.575075	MCC neighbour	1.0	AllDividing
	1	0.197798	0.176615	-0.378603	Bulk	1.0	AllDividing
	1	0.165796	0.164284	-0.572152	Bulk	1.0	AllDividing
	1	0.0893149	0.162398	-0.551593	Bulk	1.0	AllDividing
	1	0.10389	0.171528	-0.416492	Bulk	1.0	AllDividing
	1	0.0398786	0.154347	-0.662001	Bulk	1.0	AllDividing
	1	0.090548	0.173192	-0.406771	Bulk	1.0	AllDividing
	1	0.054767	0.160558	-0.570164	MCC neighbour	1.0	AllDividing
	1	0.117324	0.166883	-0.495334	Bulk	1.0	AllDividing
	1	0.0929733	0.15461	-0.674232	Bulk	1.0	AllDividing
	1	0.0722039	0.165392	-0.523707	Bulk	1.0	AllDividing
	1	0.0537182	0.176784	-0.342619	Bulk	1.0	AllDividing
	1	0.156699	0.172748	-0.433637	Bulk	1.0	AllDividing
	1	0.142324	0.17289	-0.432114	Bulk	1.0	AllDividing
	1	0.117582	0.166319	-0.501436	MCC neighbour	1.0	AllDividing
	1	0.109187	0.172346	-0.422432	Bulk	1.0	AllDividing
	1	0.0662281	0.172703	-0.394263	Bulk	1.0	AllDividing
	1	0.104023	0.159137	-0.615232	MCC neighbour	1.0	AllDividing
	1	0.0894044	0.16745	-0.477538	Bulk	1.0	AllDividing
	1	0.116703	0.147905	-0.765684	Bulk	1.0	AllDividing
	1	0.0657524	0.161795	-0.546787	Bulk	1.0	AllDividing
	1	0.0469505	0.164943	-0.503497	Bulk	1.0	AllDividing
	1	0.0914142	0.16572	-0.524428	Bulk	1.0	AllDividing
	1	0.100756	0.165573	-0.512672	Bulk	1.0	AllDividing
	1	0.0670086	0.161155	-0.541783	Bulk	1.0	AllDividing
	1	0.120268	0.148422	-0.797051	Bulk	1.0	AllDividing
	1	0.0498077	0.162279	-0.559075	Bulk	1.0	AllDividing
	1	0.0468541	0.169542	-0.438504	Bulk	1.0	AllDividing
	1	0.0797922	0.167211	-0.483936	Bulk	1.0	AllDividing
	1	0.0339131	0.182006	-0.261733	Bulk	1.0	AllDividing
	1	0.083513	0.167317	-0.482688	Bulk	1.0	AllDividing
	1	0.0253931	0.158635	-0.587259	Bulk	1.0	AllDividing
	1	0.0681355	0.175961	-0.346739	Bulk	1.0	AllDividing
	1	0.112296	0.174663	-0.422471	Peripheral cell	1.0	AllDividing
	1	0.162768	0.169835	-0.475281	Bulk	1.0	AllDividing
	1	0.187081	0.178326	-0.366528	Bulk	1.0	AllDividing
	1	0.0552296	0.169729	-0.443949	Bulk	1.0	AllDividing
	1	0.0386071	0.158306	-0.613208	Bulk	1.0	AllDividing
	1	0.0446156	0.158774	-0.602626	MCC neighbour	1.0	AllDividing
	1	0.0437718	0.159971	-0.569129	Bulk	1.0	AllDividing
	1	0.0408129	0.174016	-0.369171	Bulk	1.0	AllDividing
	1	0.161415	0.158856	-0.637298	Bulk	1.0	AllDividing
	1	0.0766973	0.171826	-0.425858	Bulk	1.0	AllDividing
	1	0.0422364	0.16087	-0.553836	Bulk	1.0	AllDividing
	1	0.0864463	0.169787	-0.446359	Bulk	1.0	AllDividing
	1	0.146302	0.18925	-0.252848	Peripheral cell	1.0	AllDividing
	1	0.0396234	0.155114	-0.635187	Bulk	1.0	AllDividing
	1	0.103429	0.163167	-0.54354	Bulk	1.0	AllDividing
	1	0.0646462	0.168498	-0.470856	MCC neighbour	1.0	AllDividing
	1	0.0955825	0.166971	-0.489765	Bulk	1.0	AllDividing
	1	0.127182	0.150952	-0.731676	Bulk	1.0	AllDividing
	1	0.0699076	0.153568	-0.680902	Bulk	1.0	AllDividing
	1	0.0509497	0.169493	-0.443533	Bulk	1.0	AllDividing
	1	0.0624518	0.16201	-0.545526	Bulk	1.0	AllDividing
	1	0.142187	0.172416	-0.440897	Bulk	1.0	AllDividing
	1	0.0488708	0.156141	-0.64132	Bulk	1.0	AllDividing
	1	0.124421	0.172147	-0.423184	MCC neighbour	1.0	AllDividing
	1	0.0852054	0.166562	-0.500187	Bulk	1.0	AllDividing
	1	0.0692684	0.162487	-0.540459	MCC neighbour	1.0	AllDividing
	1	0.118883	0.170333	-0.438049	Bulk	1.0	AllDividing
	1	0.0402637	0.16501	-0.501681	Bulk	1.0	AllDividing
	1	0.115226	0.170162	-0.446386	Bulk	1.0	AllDividing
	1	0.0812799	0.169354	-0.445751	Bulk	1.0	AllDividing
	1	0.00654034	0.156319	-0.612767	MCC neighbour	1.0	AllDividing
	1	0.183482	0.171822	-0.446381	Bulk	1.0	AllDividing
	1	0.0558225	0.174209	-0.391572	Bulk	1.0	AllDividing
	1	0.0898666	0.174454	-0.375451	Bulk	1.0	AllDividing
	1	0.0656695	0.168014	-0.4748	Bulk	1.0	AllDividing
	1	0.136645	0.176678	-0.374018	Bulk	1.0	AllDividing
	1	0.0620684	0.1633	-0.54469	MCC neighbour	1.0	AllDividing
	1	0.159227	0.16548	-0.535046	Bulk	1.0	AllDividing
	1	0.118375	0.172598	-0.406637	Bulk	1.0	AllDividing
	1	0.080765	0.170218	-0.437827	Bulk	1.0	AllDividing
	1	0.101823	0.167541	-0.504707	MCC neighbour	1.0	AllDividing
	1	0.0712589	0.161684	-0.547658	MCC neighbour	1.0	AllDividing
	1	0.109455	0.171102	-0.432965	Bulk	1.0	AllDividing
	1	0.0377656	0.171173	-0.409549	Bulk	1.0	AllDividing
	1	0.0196616	0.164435	-0.580351	Peripheral cell	1.0	AllDividing
	1	0.106374	0.152055	-0.710341	MCC neighbour	1.0	AllDividing
	1	0.0835636	0.161577	-0.557561	Bulk	1.0	AllDividing
	1	0.0317104	0.158162	-0.612765	Bulk	1.0	AllDividing
	1	0.0734731	0.167719	-0.49455	Bulk	1.0	AllDividing
	1	0.0582702	0.162265	-0.562749	Bulk	1.0	AllDividing
	1	0.0307632	0.159232	-0.597909	Bulk	1.0	AllDividing
	1	0.011086	0.17847	-0.323424	Bulk	1.0	AllDividing
	1	0.0901156	0.153668	-0.68457	Bulk	1.0	AllDividing
	1	0.171769	0.166441	-0.521015	Bulk	1.0	AllDividing
	1	0.245004	0.194263	-0.22515	Peripheral cell	1.0	AllDividing
	1	0.146002	0.173121	-0.43084	Bulk	1.0	AllDividing
	1	0.130878	0.162417	-0.556209	Bulk	1.0	AllDividing
	1	0.215076	0.163633	-0.604279	MCC neighbour	1.0	AllDividing
	1	0.0447064	0.163123	-0.531848	Bulk	1.0	AllDividing
	1	0.0672721	0.159785	-0.599207	Bulk	1.0	AllDividing
	1	0.0125876	0.164581	-0.497658	Bulk	1.0	AllDividing
	1	0.108395	0.167055	-0.481219	Bulk	1.0	AllDividing
	1	0.0749637	0.162536	-0.562961	Bulk	1.0	AllDividing
	1	0.0361857	0.16287	-0.539543	Bulk	1.0	AllDividing
	1	0.0456056	0.163947	-0.515223	Bulk	1.0	AllDividing
	1	0.113593	0.166146	-0.532129	Bulk	1.0	AllDividing
	1	0.0914908	0.166453	-0.493311	MCC neighbour	1.0	AllDividing
	1	0.0512072	0.165508	-0.495931	Bulk	1.0	AllDividing
	1	0.0445079	0.166289	-0.558661	Peripheral cell	1.0	AllDividing
	1	0.0400051	0.170085	-0.430021	Bulk	1.0	AllDividing
	1	0.0502331	0.154675	-0.659701	Bulk	1.0	AllDividing
	1	0.0391574	0.157647	-0.618775	Bulk	1.0	AllDividing
	1	0.114152	0.173914	-0.393321	Bulk	1.0	AllDividing
	1	0.0504494	0.161128	-0.554689	MCC neighbour	1.0	AllDividing
	1	0.104243	0.17142	-0.422811	Bulk	1.0	AllDividing
	1	0.0404559	0.164849	-0.502042	MCC neighbour	1.0	AllDividing
	1	0.256035	0.175442	-0.447509	Bulk	1.0	AllDividing
	1	0.0570798	0.171309	-0.410626	Bulk	1.0	AllDividing
	1	0.0636272	0.169292	-0.459773	Bulk	1.0	AllDividing
	1	0.102441	0.166871	-0.493214	Bulk	1.0	AllDividing
	1	0.049988	0.163541	-0.524145	MCC neighbour	1.0	AllDividing
	1	0.049906	0.15956	-0.595165	Bulk	1.0	AllDividing
	1	0.0824473	0.170445	-0.433559	MCC neighbour	1.0	AllDividing
	1	0.0898032	0.175752	-0.371489	MCC neighbour	1.0	AllDividing
	1	0.0899247	0.160123	-0.575054	Bulk	1.0	AllDividing
	1	0.0991585	0.167843	-0.479534	Bulk	1.0	AllDividing
	1	0.0842179	0.177476	-0.344322	Bulk	1.0	AllDividing
	1	0.0477439	0.152817	-0.68649	Bulk	1.0	AllDividing
	1	0.13971	0.176429	-0.381452	Bulk	1.0	AllDividing
	1	0.0824049	0.157668	-0.627226	Bulk	1.0	AllDividing
	1	0.135911	0.166586	-0.515203	Bulk	1.0	AllDividing
	1	0.13086	0.16637	-0.511853	Bulk	1.0	AllDividing
	1	0.054455	0.177726	-0.323	Bulk	1.0	AllDividing
	1	0.0415562	0.166239	-0.496344	Bulk	1.0	AllDividing
	1	0.0949204	0.172897	-0.449141	Peripheral cell	1.0	AllDividing
	1	0.0723308	0.168358	-0.46999	MCC neighbour	1.0	AllDividing
	1	0.00561842	0.15158	-0.738408	Bulk	1.0	AllDividing
	1	0.0667961	0.1668	-0.482402	Bulk	1.0	AllDividing
	1	0.0319849	0.166278	-0.482575	Bulk	1.0	AllDividing
	1	0.0789942	0.160697	-0.600163	Bulk	1.0	AllDividing
	1	0.0300842	0.156863	-0.628042	Bulk	1.0	AllDividing
	1	0.0201914	0.16406	-0.501902	MCC neighbour	1.0	AllDividing
	1	0.140322	0.172465	-0.424035	Bulk	1.0	AllDividing
	1	0.0978467	0.148663	-0.752231	MCC neighbour	1.0	AllDividing
	1	0.175575	0.180597	-0.37358	Peripheral cell	1.0	AllDividing
	1	0.10717	0.172135	-0.4083	Bulk	1.0	AllDividing
	1	0.185559	0.163948	-0.586817	Bulk	1.0	AllDividing
	1	0.123371	0.164747	-0.549171	Bulk	1.0	AllDividing
	1	0.142821	0.164711	-0.535995	Bulk	1.0	AllDividing
	1	0.165887	0.176536	-0.373999	Bulk	1.0	AllDividing
	1	0.020819	0.171966	-0.402409	Bulk	1.0	AllDividing
	1	0.0143119	0.165555	-0.51538	Bulk	1.0	AllDividing
	1	0.119815	0.167315	-0.525208	Bulk	1.0	AllDividing
	1	0.0934568	0.162734	-0.540419	MCC neighbour	1.0	AllDividing
	1	0.123315	0.177652	-0.342471	Bulk	1.0	AllDividing
	1	0.0926852	0.170042	-0.433579	MCC neighbour	1.0	AllDividing
	1	0.076941	0.154367	-0.670095	MCC neighbour	1.0	AllDividing
	1	0.191031	0.171064	-0.471769	Bulk	1.0	AllDividing
	1	0.115225	0.173526	-0.396201	Bulk	1.0	AllDividing
	1	0.0716398	0.162228	-0.566176	Bulk	1.0	AllDividing
	1	0.0775275	0.156968	-0.635444	Bulk	1.0	AllDividing
	1	0.0978258	0.159702	-0.605424	MCC neighbour	1.0	AllDividing
	1	0.101496	0.165753	-0.528873	Bulk	1.0	AllDividing
	1	0.0456085	0.168657	-0.456311	Bulk	1.0	AllDividing
	1	0.103955	0.172599	-0.452306	Peripheral cell	1.0	AllDividing
	1	0.0980515	0.160145	-0.57863	Bulk	1.0	AllDividing
	1	0.0342734	0.160359	-0.582846	Bulk	1.0	AllDividing
	1	0.0745851	0.166824	-0.486929	Bulk	1.0	AllDividing
	1	0.105249	0.166638	-0.494281	Bulk	1.0	AllDividing
	1	0.0517373	0.166242	-0.490425	Bulk	1.0	AllDividing
	1	0.105356	0.169831	-0.444364	Bulk	1.0	AllDividing
	1	0.0473819	0.170537	-0.46552	Peripheral cell	1.0	AllDividing
	1	0.440894	0.201637	-0.197168	Peripheral cell	1.0	AllDividing
	1	0.112769	0.181492	-0.344669	Peripheral cell	1.0	AllDividing
	1	0.121818	0.167392	-0.490731	Bulk	1.0	AllDividing
	1	0.262807	0.174239	-0.449872	Bulk	1.0	AllDividing
	1	0.0806153	0.155604	-0.654775	Bulk	1.0	AllDividing
	1	0.132796	0.162232	-0.587258	Bulk	1.0	AllDividing
	1	0.0875223	0.160016	-0.601052	Bulk	1.0	AllDividing
	1	0.031815	0.167569	-0.472836	MCC neighbour	1.0	AllDividing
	1	0.0785315	0.158438	-0.61675	Bulk	1.0	AllDividing
	1	0.117321	0.163642	-0.535752	Bulk	1.0	AllDividing
	1	0.0399016	0.161052	-0.555426	Bulk	1.0	AllDividing
	1	0.0381252	0.162059	-0.5624	Bulk	1.0	AllDividing
	1	0.0750611	0.171043	-0.476838	Peripheral cell	1.0	AllDividing
	1	0.0781388	0.154467	-0.670363	Bulk	1.0	AllDividing
	1	0.105118	0.169954	-0.45358	Peripheral cell	1.0	AllDividing
	1	0.0518806	0.169996	-0.460708	Peripheral cell	1.0	AllDividing
	1	0.047084	0.158799	-0.605085	Bulk	1.0	AllDividing
	1	0.102835	0.156685	-0.651164	Bulk	1.0	AllDividing
	1	0.0281739	0.150024	-0.721348	MCC neighbour	1.0	AllDividing
	1	0.154804	0.167964	-0.494964	MCC neighbour	1.0	AllDividing
	1	0.0628609	0.159372	-0.602401	Bulk	1.0	AllDividing
	1	0.0206844	0.164288	-0.509129	MCC neighbour	1.0	AllDividing
	1	0.108863	0.160388	-0.578737	MCC neighbour	1.0	AllDividing
	1	0.0761934	0.158805	-0.609498	MCC neighbour	1.0	AllDividing
	1	0.0533285	0.161156	-0.575509	Bulk	1.0	AllDividing
	1	0.0522328	0.169546	-0.436548	Bulk	1.0	AllDividing
	1	0.0609751	0.160004	-0.594148	Bulk	1.0	AllDividing
	1	0.151303	0.177934	-0.395938	Peripheral cell	1.0	AllDividing
	1	0.0236118	0.148709	-0.735419	Bulk	1.0	AllDividing
	1	0.110411	0.160068	-0.604896	Bulk	1.0	AllDividing
	1	0.0929112	0.162219	-0.55524	Bulk	1.0	AllDividing
	1	0.142092	0.168151	-0.486424	Bulk	1.0	AllDividing
	1	0.0347699	0.159843	-0.589897	Bulk	1.0	AllDividing
	1	0.0497953	0.156081	-0.640636	Bulk	1.0	AllDividing
	1	0.067992	0.170508	-0.435943	Bulk	1.0	AllDividing
	1	0.0904748	0.166006	-0.498908	Bulk	1.0	AllDividing
	1	0.0665091	0.154107	-0.670614	Bulk	1.0	AllDividing
	1	0.084567	0.168988	-0.495933	Peripheral cell	1.0	AllDividing
	1	0.114478	0.153786	-0.688492	MCC neighbour	1.0	AllDividing
	1	0.137955	0.166198	-0.511249	Bulk	1.0	AllDividing
	1	0.0502727	0.171739	-0.400723	Bulk	1.0	AllDividing
	1	0.115091	0.175393	-0.423405	Peripheral cell	1.0	AllDividing
	1	0.0590437	0.153953	-0.711668	Bulk	1.0	AllDividing
	1	0.0609955	0.167476	-0.472762	Bulk	1.0	AllDividing
	1	0.138224	0.153278	-0.701651	Bulk	1.0	AllDividing
	1	0.0245033	0.156281	-0.635536	MCC neighbour	1.0	AllDividing
	1	0.245329	0.178247	-0.386675	Bulk	1.0	AllDividing
	1	0.0776167	0.145946	-0.822055	Bulk	1.0	AllDividing
	1	0.0663322	0.157707	-0.623061	Bulk	1.0	AllDividing
	1	0.0601748	0.165023	-0.589267	Peripheral cell	1.0	AllDividing
	1	0.0579667	0.160725	-0.583131	Bulk	1.0	AllDividing
	1	0.0419452	0.15481	-0.657876	Bulk	1.0	AllDividing
	1	0.0207925	0.161751	-0.544612	Bulk	1.0	AllDividing
	1	0.0662514	0.165239	-0.502541	Bulk	1.0	AllDividing
	1	0.0745452	0.162904	-0.53473	Bulk	1.0	AllDividing
	1	0.0610381	0.155263	-0.640019	MCC neighbour	1.0	AllDividing
	1	0.106441	0.162055	-0.579034	Bulk	1.0	AllDividing
	1	0.0590415	0.15868	-0.611587	Bulk	1.0	AllDividing
	1	0.0377043	0.152388	-0.690613	Bulk	1.0	AllDividing
	1	0.00305163	0.157322	-0.620353	Bulk	1.0	AllDividing
	1	0.0813955	0.154733	-0.647561	MCC neighbour	1.0	AllDividing
	1	0.0811145	0.162768	-0.539079	Bulk	1.0	AllDividing
	1	0.362144	0.195901	-0.25146	Peripheral cell	1.0	AllDividing
	1	0.115151	0.164179	-0.552869	Bulk	1.0	AllDividing
	1	0.0560444	0.172614	-0.451704	Peripheral cell	1.0	AllDividing
	1	0.0206475	0.158701	-0.603146	Bulk	1.0	AllDividing
	1	0.126403	0.153778	-0.693731	MCC neighbour	1.0	AllDividing
	1	0.11148	0.162882	-0.569237	Bulk	1.0	AllDividing
	1	0.0898644	0.164485	-0.540041	Bulk	1.0	AllDividing
	1	0.0963843	0.162799	-0.566566	MCC neighbour	1.0	AllDividing
	1	0.0939198	0.160214	-0.598744	Bulk	1.0	AllDividing
	1	0.019359	0.159795	-0.588502	MCC neighbour	1.0	AllDividing
	1	0.0669962	0.162433	-0.56093	Bulk	1.0	AllDividing
	1	0.105017	0.163109	-0.562192	Bulk	1.0	AllDividing
	1	0.0468707	0.161112	-0.556027	MCC neighbour	1.0	AllDividing
	1	0.174798	0.150697	-0.75049	Bulk	1.0	AllDividing
	1	0.0887866	0.150711	-0.72234	Bulk	1.0	AllDividing
	1	0.041259	0.154318	-0.663263	MCC neighbour	1.0	AllDividing
	1	0.0926786	0.149798	-0.735182	MCC neighbour	1.0	AllDividing
	1	0.065307	0.164974	-0.588945	Peripheral cell	1.0	AllDividing
	1	0.161085	0.164431	-0.566895	Bulk	1.0	AllDividing
	1	0.0281451	0.164107	-0.513578	Bulk	1.0	AllDividing
	1	0.0896646	0.172664	-0.478043	Peripheral cell	1.0	AllDividing
	1	0.0791515	0.161997	-0.546595	MCC neighbour	1.0	AllDividing
	1	0.183958	0.161818	-0.58319	Bulk	1.0	AllDividing
	1	0.102163	0.157943	-0.628951	Bulk	1.0	AllDividing
	1	0.0447839	0.160486	-0.58554	Bulk	1.0	AllDividing
	1	0.159915	0.180339	-0.373221	Peripheral cell	1.0	AllDividing
	1	0.0732782	0.15947	-0.601706	Bulk	1.0	AllDividing
	1	0.12762	0.158255	-0.614323	MCC neighbour	1.0	AllDividing
	1	0.049576	0.16942	-0.44546	Bulk	1.0	AllDividing
	1	0.128085	0.15665	-0.657136	Bulk	1.0	AllDividing
	1	0.0934025	0.161839	-0.579828	Bulk	1.0	AllDividing
	1	0.157926	0.18024	-0.378416	Peripheral cell	1.0	AllDividing
	1	0.0961333	0.155546	-0.661443	Bulk	1.0	AllDividing
	1	0.109947	0.15785	-0.637089	Bulk	1.0	AllDividing
	1	0.105716	0.158408	-0.623425	Bulk	1.0	AllDividing
	1	0.0454766	0.154346	-0.664537	Bulk	1.0	AllDividing
	1	0.0687688	0.165244	-0.573447	Peripheral cell	1.0	AllDividing
	1	0.097238	0.177876	-0.358163	Peripheral cell	1.0	AllDividing
	1	0.0583289	0.160817	-0.581244	Bulk	1.0	AllDividing
	1	0.0871552	0.164499	-0.586342	Peripheral cell	1.0	AllDividing
	1	0.0918526	0.156103	-0.651111	MCC neighbour	1.0	AllDividing
	1	0.0811788	0.161814	-0.572643	Bulk	1.0	AllDividing
	1	0.126651	0.155975	-0.664773	Bulk	1.0	AllDividing
	1	0.100167	0.154859	-0.70634	Bulk	1.0	AllDividing
	1	0.02403	0.159536	-0.593125	Bulk	1.0	AllDividing
	1	0.0194839	0.152588	-0.68653	Bulk	1.0	AllDividing
	1	0.1487	0.153073	-0.712057	Bulk	1.0	AllDividing
	1	0.0517188	0.163094	-0.551536	Bulk	1.0	AllDividing
	1	0.160792	0.173997	-0.419854	Bulk	1.0	AllDividing
	1	0.0858453	0.159028	-0.610378	Bulk	1.0	AllDividing
	1	0.0912311	0.157951	-0.630029	MCC neighbour	1.0	AllDividing
	1	0.12129	0.17564	-0.421562	Peripheral cell	1.0	AllDividing
	1	0.0681279	0.159625	-0.601789	Bulk	1.0	AllDividing
	1	0.117584	0.172341	-0.42378	Bulk	1.0	AllDividing
	1	0.0258219	0.155015	-0.652727	Bulk	1.0	AllDividing
	1	0.132158	0.160536	-0.605569	Bulk	1.0	AllDividing
	1	0.0279922	0.169244	-0.45307	Bulk	1.0	AllDividing
	1	0.0970646	0.156009	-0.65255	Bulk	1.0	AllDividing
	1	0.0664094	0.161287	-0.575072	Bulk	1.0	AllDividing
	1	0.119278	0.163644	-0.543787	Bulk	1.0	AllDividing
	1	0.184669	0.161933	-0.607317	Bulk	1.0	AllDividing
	1	0.140986	0.159698	-0.620004	Bulk	1.0	AllDividing
	1	0.0744714	0.164674	-0.533481	Bulk	1.0	AllDividing
	1	0.150491	0.152891	-0.712063	Bulk	1.0	AllDividing
	1	0.0469294	0.159088	-0.6008	Bulk	1.0	AllDividing
	1	0.146141	0.159188	-0.613007	Bulk	1.0	AllDividing
	1	0.0136945	0.147603	-0.750305	Bulk	1.0	AllDividing
	1	0.057972	0.165636	-0.502139	Bulk	1.0	AllDividing
	1	0.08573	0.166446	-0.498758	Bulk	1.0	AllDividing
	1	0.0468129	0.155226	-0.65092	Bulk	1.0	AllDividing
	1	0.118949	0.165229	-0.547413	Bulk	1.0	AllDividing
	1	0.146117	0.167122	-0.515281	Bulk	1.0	AllDividing
	1	0.0956528	0.151868	-0.708988	MCC neighbour	1.0	AllDividing
	1	0.0370653	0.164179	-0.582889	Peripheral cell	1.0	AllDividing
	1	0.0812474	0.167898	-0.483043	Bulk	1.0	AllDividing
	1	0.0614038	0.155415	-0.653544	Bulk	1.0	AllDividing
	1	0.145529	0.165426	-0.586794	Peripheral cell	1.0	AllDividing
	1	0.0618689	0.153058	-0.686303	Bulk	1.0	AllDividing
	1	0.130637	0.159286	-0.621826	Bulk	1.0	AllDividing
	1	0.160546	0.176348	-0.432775	Peripheral cell	1.0	AllDividing
	1	0.258043	0.175436	-0.485647	Peripheral cell	1.0	AllDividing
	1	0.0745026	0.156357	-0.645605	Bulk	1.0	AllDividing
	1	0.0589636	0.149204	-0.734047	MCC neighbour	1.0	AllDividing
	1	0.0960405	0.157551	-0.633145	MCC neighbour	1.0	AllDividing
	2	0.0369032	0.171767	-0.451233	Peripheral cell	1.0	AllDividing
	2	0.0753017	0.178168	-0.314697	Bulk	1.0	AllDividing
	2	0.171644	0.171493	-0.443841	Bulk	1.0	AllDividing
	2	0.0282194	0.146338	-0.770956	MCC neighbour	1.0	AllDividing
	2	0.0716196	0.153602	-0.678743	Bulk	1.0	AllDividing
	2	0.154693	0.155999	-0.676702	Bulk	1.0	AllDividing
	2	0.0703779	0.172633	-0.407282	Bulk	1.0	AllDividing
	2	0.0583134	0.155799	-0.646852	Bulk	1.0	AllDividing
	2	0.0102629	0.164933	-0.570279	Peripheral cell	1.0	AllDividing
	2	0.123343	0.182491	-0.323414	Peripheral cell	1.0	AllDividing
	2	0.321652	0.186683	-0.35311	Peripheral cell	1.0	AllDividing
	2	0.0654478	0.168379	-0.452325	Bulk	1.0	AllDividing
	2	0.0561478	0.171636	-0.417096	Bulk	1.0	AllDividing
	2	0.0559608	0.165232	-0.513849	Bulk	1.0	AllDividing
	2	0.0742982	0.157407	-0.607529	Bulk	1.0	AllDividing
	2	0.00302048	0.147196	-0.758972	MCC	1.0	AllDividing
	2	0.00748694	0.155339	-0.646763	Bulk	1.0	AllDividing
	2	0.0378467	0.164143	-0.513041	Bulk	1.0	AllDividing
	2	0.0435602	0.173083	-0.387652	Bulk	1.0	AllDividing
	2	0.060864	0.171186	-0.425768	Bulk	1.0	AllDividing
	2	0.0900693	0.15802	-0.626659	Bulk	1.0	AllDividing
	2	0.165147	0.172668	-0.439811	Bulk	1.0	AllDividing
	2	0.106487	0.154762	-0.671411	Bulk	1.0	AllDividing
	2	0.137258	0.169021	-0.474836	Bulk	1.0	AllDividing
	2	0.154438	0.162752	-0.59154	Bulk	1.0	AllDividing
	2	0.278642	0.197928	-0.178691	Peripheral cell	1.0	AllDividing
	2	0.0855106	0.157607	-0.627505	Bulk	1.0	AllDividing
	2	0.174124	0.165451	-0.535721	Bulk	1.0	AllDividing
	2	0.0947627	0.165523	-0.516516	Bulk	1.0	AllDividing
	2	0.0708839	0.165619	-0.487879	Bulk	1.0	AllDividing
	2	0.0323474	0.154708	-0.65881	Bulk	1.0	AllDividing
	2	0.101726	0.16987	-0.439925	Bulk	1.0	AllDividing
	2	0.0747694	0.157653	-0.624809	Bulk	1.0	AllDividing
	2	0.0915413	0.162764	-0.547025	Bulk	1.0	AllDividing
	2	0.0353963	0.15838	-0.610339	Bulk	1.0	AllDividing
	2	0.110367	0.163425	-0.541978	MCC	1.0	AllDividing
	2	0.0522246	0.17191	-0.417632	Bulk	1.0	AllDividing
	2	0.0908131	0.168143	-0.463054	Bulk	1.0	AllDividing
	2	0.109528	0.173172	-0.45487	Peripheral cell	1.0	AllDividing
	2	0.0577758	0.168749	-0.495657	Peripheral cell	1.0	AllDividing
	2	0.0704199	0.179663	-0.330494	Peripheral cell	1.0	AllDividing
	2	0.0774564	0.174323	-0.387085	Bulk	1.0	AllDividing
	2	0.0766846	0.162876	-0.536526	MCC	1.0	AllDividing
	2	0.188353	0.164931	-0.537145	Bulk	1.0	AllDividing
	2	0.119959	0.176139	-0.366755	Bulk	1.0	AllDividing
	2	0.166992	0.159948	-0.627595	Bulk	1.0	AllDividing
	2	0.104469	0.169967	-0.450903	Bulk	1.0	AllDividing
	2	0.0611823	0.16363	-0.517617	MCC neighbour	1.0	AllDividing
	2	0.0991577	0.165595	-0.506978	MCC neighbour	1.0	AllDividing
	2	0.0757662	0.15134	-0.710053	Bulk	1.0	AllDividing
	2	0.0669733	0.157556	-0.627053	Bulk	1.0	AllDividing
	2	0.0629534	0.169809	-0.486736	Peripheral cell	1.0	AllDividing
	2	0.182827	0.179594	-0.390121	Peripheral cell	1.0	AllDividing
	2	0.125803	0.168037	-0.558035	Peripheral cell	1.0	AllDividing
	2	0.0912225	0.163837	-0.526828	Bulk	1.0	AllDividing
	2	0.0430101	0.166945	-0.558334	Peripheral cell	1.0	AllDividing
	2	0.0879639	0.149181	-0.742685	Bulk	1.0	AllDividing
	2	0.0222448	0.172242	-0.405986	Peripheral cell	1.0	AllDividing
	2	0.02886	0.161295	-0.576343	Bulk	1.0	AllDividing
	2	0.171292	0.172525	-0.502136	Peripheral cell	1.0	AllDividing
	2	0.0858314	0.169983	-0.475621	Peripheral cell	1.0	AllDividing
	2	0.131516	0.173017	-0.469523	Peripheral cell	1.0	AllDividing
	2	0.132758	0.173525	-0.401364	Bulk	1.0	AllDividing
	2	0.141475	0.169337	-0.458992	MCC neighbour	1.0	AllDividing
	2	0.149817	0.176195	-0.38253	Bulk	1.0	AllDividing
	2	0.0411107	0.168447	-0.45522	Bulk	1.0	AllDividing
	2	0.0428581	0.165235	-0.499779	Bulk	1.0	AllDividing
	2	0.0907582	0.162662	-0.544779	Bulk	1.0	AllDividing
	2	0.145792	0.173266	-0.467021	Peripheral cell	1.0	AllDividing
	2	0.0729646	0.181899	-0.266271	Bulk	1.0	AllDividing
	2	0.136572	0.166011	-0.510815	Bulk	1.0	AllDividing
	2	0.046399	0.164534	-0.50509	MCC neighbour	1.0	AllDividing
	2	0.0911103	0.179747	-0.313544	Bulk	1.0	AllDividing
	2	0.0812604	0.166198	-0.49467	Bulk	1.0	AllDividing
	2	0.072609	0.17144	-0.428626	MCC	1.0	AllDividing
	2	0.288883	0.189309	-0.316007	Peripheral cell	1.0	AllDividing
	2	0.08921	0.160617	-0.571874	Bulk	1.0	AllDividing
	2	0.0414681	0.167141	-0.497681	MCC	1.0	AllDividing
	2	0.120405	0.168295	-0.47767	MCC neighbour	1.0	AllDividing
	2	0.00472792	0.163836	-0.534996	Bulk	1.0	AllDividing
	2	0.040716	0.162111	-0.541067	Bulk	1.0	AllDividing
	2	0.060656	0.164282	-0.514334	Bulk	1.0	AllDividing
	2	0.105156	0.153574	-0.689993	Bulk	1.0	AllDividing
	2	0.071223	0.174474	-0.386408	MCC neighbour	1.0	AllDividing
	2	0.0329764	0.182261	-0.309611	Peripheral cell	1.0	AllDividing
	2	0.216457	0.186694	-0.304443	Peripheral cell	1.0	AllDividing
	2	0.137188	0.175175	-0.383908	Bulk	1.0	AllDividing
	2	0.0893656	0.168093	-0.471621	Bulk	1.0	AllDividing
	2	0.0211254	0.151636	-0.705825	Bulk	1.0	AllDividing
	2	0.0171244	0.172676	-0.395245	Bulk	1.0	AllDividing
	2	0.148729	0.186945	-0.2324	Bulk	1.0	AllDividing
	2	0.0419656	0.163093	-0.527817	Bulk	1.0	AllDividing
	2	0.0561926	0.182433	-0.26625	Bulk	1.0	AllDividing
	2	0.082262	0.170861	-0.439147	Bulk	1.0	AllDividing
	2	0.132471	0.168939	-0.482391	Bulk	1.0	AllDividing
	2	0.0386799	0.167605	-0.457649	Bulk	1.0	AllDividing
	2	0.0892554	0.153933	-0.678392	Bulk	1.0	AllDividing
	2	0.0880747	0.173432	-0.39059	Peripheral cell	1.0	AllDividing
	2	0.0979657	0.165056	-0.523736	Bulk	1.0	AllDividing
	2	0.0825401	0.173089	-0.409199	Bulk	1.0	AllDividing
	2	0.130537	0.15969	-0.614509	Bulk	1.0	AllDividing
	2	0.110671	0.159083	-0.620466	MCC neighbour	1.0	AllDividing
	2	0.0718826	0.166213	-0.491996	MCC neighbour	1.0	AllDividing
	2	0.123356	0.167809	-0.494686	Bulk	1.0	AllDividing
	2	0.0457086	0.163444	-0.530075	MCC neighbour	1.0	AllDividing
	2	0.101106	0.172602	-0.433861	Peripheral cell	1.0	AllDividing
	2	0.168462	0.146165	-0.817656	Bulk	1.0	AllDividing
	2	0.0249136	0.162189	-0.558757	Bulk	1.0	AllDividing
	2	0.167802	0.169738	-0.476183	MCC neighbour	1.0	AllDividing
	2	0.141149	0.179174	-0.337669	Bulk	1.0	AllDividing
	2	0.0639672	0.160419	-0.588458	Bulk	1.0	AllDividing
	2	0.0972407	0.159747	-0.603972	Bulk	1.0	AllDividing
	2	0.0814142	0.171453	-0.436135	Bulk	1.0	AllDividing
	2	0.0874865	0.162615	-0.540165	Bulk	1.0	AllDividing
	2	0.0645112	0.17271	-0.415063	Bulk	1.0	AllDividing
	2	0.0050724	0.164622	-0.508863	MCC	1.0	AllDividing
	2	0.082745	0.160922	-0.563344	Bulk	1.0	AllDividing
	2	0.0539826	0.177426	-0.322107	Bulk	1.0	AllDividing
	2	0.128262	0.154494	-0.682663	Bulk	1.0	AllDividing
	2	0.0420377	0.163698	-0.519177	Bulk	1.0	AllDividing
	2	0.142069	0.158101	-0.652615	Bulk	1.0	AllDividing
	2	0.14777	0.171594	-0.434359	MCC neighbour	1.0	AllDividing
	2	0.173409	0.165261	-0.535978	Bulk	1.0	AllDividing
	2	0.0125367	0.173773	-0.39062	Peripheral cell	1.0	AllDividing
	2	0.0388247	0.164927	-0.504419	Bulk	1.0	AllDividing
	2	0.0523008	0.16031	-0.573932	Bulk	1.0	AllDividing
	2	0.222204	0.17012	-0.522315	Bulk	1.0	AllDividing
	2	0.178684	0.179057	-0.394508	Peripheral cell	1.0	AllDividing
	2	0.0808809	0.166434	-0.495001	Bulk	1.0	AllDividing
	2	0.0594453	0.175962	-0.366067	Bulk	1.0	AllDividing
	2	0.111235	0.175753	-0.414566	Peripheral cell	1.0	AllDividing
	2	0.195603	0.153492	-0.72005	Bulk	1.0	AllDividing
	2	0.0916413	0.166617	-0.502073	Bulk	1.0	AllDividing
	2	0.0527551	0.161821	-0.568241	Bulk	1.0	AllDividing
	2	0.16198	0.174398	-0.407559	Bulk	1.0	AllDividing
	2	0.128513	0.169254	-0.47258	Bulk	1.0	AllDividing
	2	0.0921181	0.159494	-0.587901	Bulk	1.0	AllDividing
	2	0.041888	0.169274	-0.448666	Bulk	1.0	AllDividing
	2	0.163541	0.201538	-0.102792	Peripheral cell	1.0	AllDividing
	2	0.0317145	0.167569	-0.455554	MCC neighbour	1.0	AllDividing
	2	0.0513371	0.159145	-0.604329	Bulk	1.0	AllDividing
	2	0.0792461	0.17064	-0.437159	Bulk	1.0	AllDividing
	2	0.10815	0.170632	-0.443949	Bulk	1.0	AllDividing
	2	0.0436684	0.158728	-0.610048	Bulk	1.0	AllDividing
	2	0.0617337	0.163779	-0.522854	Bulk	1.0	AllDividing
	2	0.0723198	0.16979	-0.442987	Bulk	1.0	AllDividing
	2	0.0365779	0.170185	-0.421054	Bulk	1.0	AllDividing
	2	0.0719359	0.164722	-0.53109	Peripheral cell	1.0	AllDividing
	2	0.0655767	0.172489	-0.400504	Bulk	1.0	AllDividing
	2	0.195083	0.168692	-0.524482	Bulk	1.0	AllDividing
	2	0.0573429	0.168936	-0.447339	Bulk	1.0	AllDividing
	2	0.0931955	0.167808	-0.476011	Bulk	1.0	AllDividing
	2	0.0687028	0.167668	-0.47188	Bulk	1.0	AllDividing
	2	0.06778	0.172107	-0.408726	Bulk	1.0	AllDividing
	2	0.132698	0.165981	-0.512087	Bulk	1.0	AllDividing
	2	0.0391766	0.148991	-0.733037	Bulk	1.0	AllDividing
	2	0.0314001	0.147144	-0.757065	Bulk	1.0	AllDividing
	2	0.0475462	0.163964	-0.520095	Bulk	1.0	AllDividing
	2	0.100494	0.162287	-0.561204	MCC neighbour	1.0	AllDividing
	2	0.108938	0.156235	-0.655833	Bulk	1.0	AllDividing
	2	0.0914304	0.174139	-0.428504	Peripheral cell	1.0	AllDividing
	2	0.0410572	0.163187	-0.525518	Bulk	1.0	AllDividing
	2	0.16343	0.146986	-0.808056	MCC	1.0	AllDividing
	2	0.102185	0.160043	-0.577715	Bulk	1.0	AllDividing
	2	0.069465	0.166169	-0.490702	Bulk	1.0	AllDividing
	2	0.121194	0.166399	-0.505902	Bulk	1.0	AllDividing
	2	0.0503062	0.159329	-0.598946	Bulk	1.0	AllDividing
	2	0.0972483	0.166928	-0.496913	Bulk	1.0	AllDividing
	2	0.130696	0.167381	-0.496247	Bulk	1.0	AllDividing
	2	0.0365968	0.164519	-0.520998	Bulk	1.0	AllDividing
	2	0.0968704	0.168342	-0.483398	MCC	1.0	AllDividing
	2	0.30031	0.189938	-0.296825	Peripheral cell	1.0	AllDividing
	2	0.10861	0.176508	-0.354285	Bulk	1.0	AllDividing
	2	0.0501528	0.170633	-0.415916	Bulk	1.0	AllDividing
	2	0.170019	0.160556	-0.596484	MCC neighbour	1.0	AllDividing
	2	0.135597	0.166581	-0.5099	MCC	1.0	AllDividing
	2	0.134443	0.170568	-0.437761	MCC neighbour	1.0	AllDividing
	2	0.149803	0.161617	-0.599506	Bulk	1.0	AllDividing
	2	0.041084	0.17414	-0.37111	MCC neighbour	1.0	AllDividing
	2	0.0199538	0.156292	-0.627532	Bulk	1.0	AllDividing
	2	0.0851965	0.174095	-0.42648	Peripheral cell	1.0	AllDividing
	2	0.0480786	0.158017	-0.624231	Bulk	1.0	AllDividing
	2	0.0977843	0.159079	-0.590037	Bulk	1.0	AllDividing
	2	0.0750397	0.165676	-0.500337	Bulk	1.0	AllDividing
	2	0.153934	0.170122	-0.477478	Bulk	1.0	AllDividing
	2	0.0811735	0.171925	-0.424694	Bulk	1.0	AllDividing
	2	0.142685	0.167651	-0.494442	Bulk	1.0	AllDividing
	2	0.104651	0.152917	-0.695124	Bulk	1.0	AllDividing
	2	0.0880113	0.158359	-0.61872	MCC neighbour	1.0	AllDividing
	2	0.0669966	0.159625	-0.575922	Bulk	1.0	AllDividing
	2	0.0678556	0.16409	-0.520952	Bulk	1.0	AllDividing
	2	0.110803	0.182511	-0.272923	Bulk	1.0	AllDividing
	2	0.123466	0.165396	-0.514945	MCC	1.0	AllDividing
	2	0.124368	0.165728	-0.513399	Bulk	1.0	AllDividing
	2	0.0463728	0.168933	-0.491188	Peripheral cell	1.0	AllDividing
	2	0.181094	0.17766	-0.368023	Bulk	1.0	AllDividing
	2	0.0996496	0.161477	-0.561355	Bulk	1.0	AllDividing
	2	0.0303059	0.172266	-0.398916	Bulk	1.0	AllDividing
	2	0.0698578	0.172415	-0.4015	Bulk	1.0	AllDividing
	2	0.071465	0.166449	-0.489135	Bulk	1.0	AllDividing
	2	0.119599	0.171508	-0.437394	Bulk	1.0	AllDividing
	2	0.232322	0.172526	-0.465344	Bulk	1.0	AllDividing
	2	0.0972391	0.165837	-0.507067	Bulk	1.0	AllDividing
	2	0.0627312	0.160554	-0.590189	MCC neighbour	1.0	AllDividing
	2	0.149374	0.169394	-0.457748	Bulk	1.0	AllDividing
	2	0.0658359	0.167078	-0.480231	Bulk	1.0	AllDividing
	2	0.0488127	0.172838	-0.405942	Bulk	1.0	AllDividing
	2	0.0940672	0.15767	-0.633866	Bulk	1.0	AllDividing
	2	0.125788	0.167202	-0.494528	Bulk	1.0	AllDividing
	2	0.0427943	0.159623	-0.570901	Bulk	1.0	AllDividing
	2	0.0545483	0.158506	-0.610822	Bulk	1.0	AllDividing
	2	0.101863	0.168632	-0.472208	Bulk	1.0	AllDividing
	2	0.147893	0.170899	-0.438066	Bulk	1.0	AllDividing
	2	0.146616	0.1641	-0.564121	MCC neighbour	1.0	AllDividing
	2	0.0655638	0.163256	-0.537375	Bulk	1.0	AllDividing
	2	0.0520461	0.171656	-0.40975	Bulk	1.0	AllDividing
	2	0.10094	0.176244	-0.363649	Peripheral cell	1.0	AllDividing
	2	0.0222618	0.170771	-0.455978	Peripheral cell	1.0	AllDividing
	2	0.0571806	0.149106	-0.734069	MCC	1.0	AllDividing
	2	0.119237	0.156183	-0.659113	Bulk	1.0	AllDividing
	2	0.175798	0.177654	-0.3738	Bulk	1.0	AllDividing
	2	0.115142	0.165353	-0.51369	Bulk	1.0	AllDividing
	2	0.0163992	0.169482	-0.440974	MCC neighbour	1.0	AllDividing
	2	0.133873	0.159317	-0.619443	Bulk	1.0	AllDividing
	2	0.128743	0.171106	-0.445139	Bulk	1.0	AllDividing
	2	0.120054	0.177779	-0.347003	Bulk	1.0	AllDividing
	2	0.0537544	0.167266	-0.475267	MCC neighbour	1.0	AllDividing
	2	0.0826348	0.175213	-0.392723	Peripheral cell	1.0	AllDividing
	2	0.0348593	0.161028	-0.551548	Bulk	1.0	AllDividing
	2	0.0760567	0.173821	-0.390714	MCC	1.0	AllDividing
	2	0.112949	0.158469	-0.624177	Bulk	1.0	AllDividing
	2	0.0747954	0.171639	-0.407081	Bulk	1.0	AllDividing
	2	0.0740201	0.164829	-0.511184	Bulk	1.0	AllDividing
	2	0.0601947	0.164695	-0.507656	Bulk	1.0	AllDividing
	2	0.08461	0.156944	-0.639832	Bulk	1.0	AllDividing
	2	0.0987733	0.159088	-0.615986	Bulk	1.0	AllDividing
	2	0.132055	0.173862	-0.443621	Peripheral cell	1.0	AllDividing
	2	0.0400673	0.160203	-0.573659	Bulk	1.0	AllDividing
	2	0.100709	0.175037	-0.368535	Bulk	1.0	AllDividing
	2	0.0196362	0.156747	-0.628643	Bulk	1.0	AllDividing
	2	0.0608253	0.165928	-0.577384	Peripheral cell	1.0	AllDividing
	2	0.0424348	0.165578	-0.517718	Bulk	1.0	AllDividing
	2	0.0149681	0.172372	-0.405794	Bulk	1.0	AllDividing
	2	0.132183	0.159372	-0.621238	Bulk	1.0	AllDividing
	2	0.172639	0.177852	-0.362363	Bulk	1.0	AllDividing
	2	0.117771	0.170279	-0.454794	Bulk	1.0	AllDividing
	2	0.0821148	0.161596	-0.584457	Bulk	1.0	AllDividing
	2	0.108401	0.177666	-0.339455	MCC	1.0	AllDividing
	2	0.0721722	0.163294	-0.52791	Bulk	1.0	AllDividing
	2	0.0712998	0.168625	-0.46012	Bulk	1.0	AllDividing
	2	0.0337911	0.182937	-0.267616	Bulk	1.0	AllDividing
	2	0.0610574	0.173436	-0.394165	Bulk	1.0	AllDividing
	2	0.0401126	0.163017	-0.534458	Bulk	1.0	AllDividing
	2	0.0259456	0.164644	-0.505076	Bulk	1.0	AllDividing
	2	0.182084	0.178028	-0.383252	Bulk	1.0	AllDividing
	2	0.0635434	0.17683	-0.338392	Bulk	1.0	AllDividing
	2	0.0887468	0.168036	-0.483231	Bulk	1.0	AllDividing
	2	0.125085	0.160914	-0.601021	Bulk	1.0	AllDividing
	2	0.114026	0.175716	-0.366451	Bulk	1.0	AllDividing
	2	0.0694938	0.180655	-0.30318	Peripheral cell	1.0	AllDividing
	2	0.0987736	0.177898	-0.397163	Peripheral cell	1.0	AllDividing
	2	0.0708154	0.161803	-0.547674	MCC neighbour	1.0	AllDividing
	2	0.105374	0.175292	-0.373231	Bulk	1.0	AllDividing
	2	0.140256	0.182806	-0.319639	Peripheral cell	1.0	AllDividing
	2	0.16438	0.167833	-0.487678	Bulk	1.0	AllDividing
	2	0.153204	0.170987	-0.460588	Bulk	1.0	AllDividing
	2	0.115496	0.16711	-0.475807	Bulk	1.0	AllDividing
	2	0.0556647	0.166529	-0.472721	Bulk	1.0	AllDividing
	2	0.116886	0.170953	-0.488256	Peripheral cell	1.0	AllDividing
	2	0.0550822	0.166034	-0.495789	Bulk	1.0	AllDividing
	2	0.199736	0.179663	-0.348643	MCC neighbour	1.0	AllDividing
	2	0.084374	0.163814	-0.547652	Bulk	1.0	AllDividing
	2	0.07638	0.169641	-0.446772	Bulk	1.0	AllDividing
	2	0.0725718	0.170386	-0.440472	Bulk	1.0	AllDividing
	2	0.105218	0.168394	-0.470005	Bulk	1.0	AllDividing
	2	0.0771836	0.168201	-0.468121	Bulk	1.0	AllDividing
	2	0.184094	0.190789	-0.231693	Peripheral cell	1.0	AllDividing
	2	0.0794287	0.18033	-0.320808	Peripheral cell	1.0	AllDividing
	2	0.160742	0.169737	-0.461511	MCC neighbour	1.0	AllDividing
	2	0.116224	0.173014	-0.415839	Bulk	1.0	AllDividing
	2	0.063169	0.164226	-0.54283	Bulk	1.0	AllDividing
	2	0.123378	0.16743	-0.490604	Bulk	1.0	AllDividing
	2	0.0133751	0.176579	-0.335773	Bulk	1.0	AllDividing
	2	0.121982	0.164652	-0.525582	Bulk	1.0	AllDividing
	2	0.0283463	0.155863	-0.64223	MCC	1.0	AllDividing
	2	0.0454469	0.165603	-0.498625	Bulk	1.0	AllDividing
	2	0.0792376	0.159252	-0.590389	Bulk	1.0	AllDividing
	2	0.169243	0.176648	-0.368061	MCC neighbour	1.0	AllDividing
	2	0.0625858	0.161229	-0.555037	Bulk	1.0	AllDividing
	2	0.0986256	0.166133	-0.50045	MCC neighbour	1.0	AllDividing
	2	0.146271	0.181789	-0.302513	Bulk	1.0	AllDividing
	2	0.1788	0.176194	-0.384914	Bulk	1.0	AllDividing
	2	0.0722171	0.168003	-0.468023	Bulk	1.0	AllDividing
	2	0.100314	0.157533	-0.609605	Bulk	1.0	AllDividing
	2	0.0715594	0.169953	-0.444258	Bulk	1.0	AllDividing
	2	0.0773349	0.177635	-0.324128	MCC neighbour	1.0	AllDividing
	2	0.0972443	0.169287	-0.456879	Bulk	1.0	AllDividing
	2	0.081022	0.167184	-0.48069	MCC neighbour	1.0	AllDividing
	2	0.0265091	0.153422	-0.67637	Bulk	1.0	AllDividing
	2	0.110447	0.164356	-0.531044	Bulk	1.0	AllDividing
	2	0.0199669	0.161881	-0.538437	Bulk	1.0	AllDividing
	2	0.0460874	0.149928	-0.721524	Bulk	1.0	AllDividing
	2	0.0528837	0.167037	-0.477671	Bulk	1.0	AllDividing
	2	0.130744	0.161645	-0.590648	Bulk	1.0	AllDividing
	2	0.0413112	0.16038	-0.58293	Bulk	1.0	AllDividing
	2	0.109541	0.167463	-0.511638	Peripheral cell	1.0	AllDividing
	2	0.142804	0.160596	-0.610985	Bulk	1.0	AllDividing
	2	0.10214	0.156674	-0.646803	Bulk	1.0	AllDividing
	2	0.0337964	0.155157	-0.634512	Bulk	1.0	AllDividing
	2	0.0648165	0.157368	-0.627959	Bulk	1.0	AllDividing
	2	0.0584174	0.171616	-0.403702	Bulk	1.0	AllDividing
	2	0.0744745	0.17604	-0.368106	Bulk	1.0	AllDividing
	2	0.0920534	0.170447	-0.444998	Bulk	1.0	AllDividing
	2	0.123969	0.170343	-0.454467	MCC neighbour	1.0	AllDividing
	2	0.075276	0.168422	-0.461892	Bulk	1.0	AllDividing
	2	0.104576	0.180703	-0.310461	Bulk	1.0	AllDividing
	2	0.087195	0.177249	-0.355271	Peripheral cell	1.0	AllDividing
	2	0.0580136	0.153995	-0.671477	Bulk	1.0	AllDividing
	2	0.17491	0.16716	-0.515742	Bulk	1.0	AllDividing
	2	0.194286	0.175771	-0.405675	Peripheral cell	1.0	AllDividing
	2	0.117082	0.1651	-0.526917	Bulk	1.0	AllDividing
	2	0.0425865	0.167345	-0.469664	Bulk	1.0	AllDividing
	2	0.0764934	0.166275	-0.49213	Bulk	1.0	AllDividing
	2	0.118645	0.16951	-0.475693	Bulk	1.0	AllDividing
	2	0.0300606	0.163945	-0.535834	Peripheral cell	1.0	AllDividing
	2	0.131695	0.166502	-0.505649	Bulk	1.0	AllDividing
	2	0.0365682	0.164551	-0.510679	Bulk	1.0	AllDividing
	2	0.0771269	0.165069	-0.523939	Bulk	1.0	AllDividing
	2	0.0426688	0.163686	-0.528446	Bulk	1.0	AllDividing
	2	0.0716249	0.167816	-0.480615	Bulk	1.0	AllDividing
	2	0.156158	0.168556	-0.492962	Bulk	1.0	AllDividing
	2	0.14318	0.157317	-0.649895	Bulk	1.0	AllDividing
	2	0.0249252	0.172798	-0.461892	Peripheral cell	1.0	AllDividing
	2	0.108154	0.166626	-0.495922	Bulk	1.0	AllDividing
	2	0.130304	0.164509	-0.53046	MCC neighbour	1.0	AllDividing
	2	0.0366919	0.169609	-0.479356	Peripheral cell	1.0	AllDividing
	2	0.020219	0.162972	-0.529005	Bulk	1.0	AllDividing
	2	0.0463365	0.15556	-0.648511	Bulk	1.0	AllDividing
	2	0.0603386	0.171142	-0.433404	MCC neighbour	1.0	AllDividing
	2	0.0738921	0.15798	-0.625021	Bulk	1.0	AllDividing
	2	0.109737	0.16583	-0.513418	Bulk	1.0	AllDividing
	2	0.0696404	0.15783	-0.604012	MCC neighbour	1.0	AllDividing
	2	0.0201114	0.16143	-0.568164	Bulk	1.0	AllDividing
	2	0.0145617	0.164483	-0.512415	Bulk	1.0	AllDividing
	2	0.151914	0.15701	-0.66017	Bulk	1.0	AllDividing
	2	0.149132	0.168343	-0.489238	Bulk	1.0	AllDividing
	2	0.0242949	0.160495	-0.581046	MCC neighbour	1.0	AllDividing
	2	0.123192	0.163398	-0.54861	Bulk	1.0	AllDividing
	2	0.0527047	0.174976	-0.396203	Peripheral cell	1.0	AllDividing
	2	0.0792647	0.152324	-0.695867	MCC	1.0	AllDividing
	2	0.0933996	0.159308	-0.602727	Bulk	1.0	AllDividing
	2	0.0695125	0.167491	-0.461216	Bulk	1.0	AllDividing
	2	0.0985763	0.163869	-0.544773	MCC neighbour	1.0	AllDividing
	2	0.164194	0.166701	-0.49978	Bulk	1.0	AllDividing
	2	0.118276	0.172015	-0.415007	Bulk	1.0	AllDividing
	2	0.118886	0.169086	-0.467865	Bulk	1.0	AllDividing
	2	0.111042	0.165917	-0.513981	Bulk	1.0	AllDividing
	2	0.0121466	0.168058	-0.457792	MCC	1.0	AllDividing
	2	0.101405	0.167308	-0.490399	Bulk	1.0	AllDividing
	2	0.0319397	0.169084	-0.459566	Bulk	1.0	AllDividing
	2	0.0899918	0.159664	-0.603414	Bulk	1.0	AllDividing
	2	0.133049	0.167668	-0.479008	Bulk	1.0	AllDividing
	2	0.0292283	0.168093	-0.445686	Bulk	1.0	AllDividing
	2	0.0683055	0.176334	-0.341422	Bulk	1.0	AllDividing
	2	0.108066	0.177988	-0.328849	Bulk	1.0	AllDividing
	2	0.0607508	0.158501	-0.613534	Bulk	1.0	AllDividing
	2	0.0813361	0.158337	-0.619514	MCC	1.0	AllDividing
	2	0.107284	0.17127	-0.470561	Peripheral cell	1.0	AllDividing
	2	0.158065	0.159535	-0.634388	MCC	1.0	AllDividing
	2	0.0467435	0.165045	-0.499965	Bulk	1.0	AllDividing
	2	0.1021	0.168334	-0.471554	Bulk	1.0	AllDividing
	2	0.136774	0.160354	-0.596894	Bulk	1.0	AllDividing
	2	0.0532313	0.16949	-0.444376	Bulk	1.0	AllDividing
	2	0.053187	0.163893	-0.515498	Bulk	1.0	AllDividing
	2	0.0734578	0.164643	-0.516107	MCC neighbour	1.0	AllDividing
	2	0.14276	0.174655	-0.389934	Bulk	1.0	AllDividing
	2	0.198271	0.179072	-0.355852	Bulk	1.0	AllDividing
	2	0.132168	0.15959	-0.619866	MCC neighbour	1.0	AllDividing
	2	0.0880669	0.171304	-0.421463	Bulk	1.0	AllDividing
	2	0.146495	0.16585	-0.544211	Bulk	1.0	AllDividing
	2	0.0703131	0.151497	-0.714766	Bulk	1.0	AllDividing
	2	0.07986	0.158856	-0.611217	Bulk	1.0	AllDividing
	2	0.125393	0.157423	-0.663624	Bulk	1.0	AllDividing
	2	0.0641809	0.165776	-0.50101	Bulk	1.0	AllDividing
	2	0.124925	0.169193	-0.465183	MCC neighbour	1.0	AllDividing
	2	0.0893749	0.168329	-0.468705	Bulk	1.0	AllDividing
	2	0.0391649	0.171353	-0.421244	MCC neighbour	1.0	AllDividing
	2	0.0963142	0.166276	-0.498589	MCC neighbour	1.0	AllDividing
	2	0.1622	0.173168	-0.418295	Bulk	1.0	AllDividing
	2	0.0931947	0.155226	-0.664754	Bulk	1.0	AllDividing
	2	0.178723	0.172726	-0.431775	MCC neighbour	1.0	AllDividing
	2	0.119362	0.166107	-0.49252	MCC neighbour	1.0	AllDividing
	2	0.0472031	0.179995	-0.297528	MCC	1.0	AllDividing
	2	0.106728	0.167167	-0.487589	Bulk	1.0	AllDividing
	2	0.109797	0.156153	-0.655648	Bulk	1.0	AllDividing
	2	0.164911	0.187157	-0.219552	Bulk	1.0	AllDividing
	2	0.0818485	0.17155	-0.416503	Bulk	1.0	AllDividing
	2	0.0978066	0.170981	-0.444199	Bulk	1.0	AllDividing
	2	0.135625	0.169972	-0.463721	Bulk	1.0	AllDividing
	2	0.0372136	0.16966	-0.438383	Bulk	1.0	AllDividing
	2	0.137142	0.16946	-0.470874	Bulk	1.0	AllDividing
	2	0.0443098	0.167298	-0.471744	Bulk	1.0	AllDividing
	2	0.0786045	0.155686	-0.629717	MCC neighbour	1.0	AllDividing
	2	0.0176077	0.161154	-0.55269	Bulk	1.0	AllDividing
	2	0.0469462	0.163137	-0.527501	Bulk	1.0	AllDividing
	2	0.225393	0.168016	-0.52562	MCC neighbour	1.0	AllDividing
	2	0.115692	0.165631	-0.508722	Bulk	1.0	AllDividing
	2	0.0873485	0.157011	-0.64289	MCC neighbour	1.0	AllDividing
	2	0.153487	0.165158	-0.534699	Bulk	1.0	AllDividing
	2	0.0526628	0.16081	-0.563075	MCC neighbour	1.0	AllDividing
	2	0.0712542	0.163493	-0.525503	Bulk	1.0	AllDividing
	2	0.065386	0.167452	-0.479353	Bulk	1.0	AllDividing
	2	0.101304	0.1631	-0.550689	Bulk	1.0	AllDividing
	2	0.2242	0.168693	-0.498992	MCC neighbour	1.0	AllDividing
	2	0.108715	0.15488	-0.674775	Bulk	1.0	AllDividing
	2	0.0961308	0.169374	-0.460752	Bulk	1.0	AllDividing
	2	0.0593761	0.166283	-0.503403	Bulk	1.0	AllDividing
	2	0.0576859	0.154438	-0.679573	Bulk	1.0	AllDividing
	2	0.055539	0.160627	-0.562101	Bulk	1.0	AllDividing
	2	0.12053	0.18196	-0.331981	Peripheral cell	1.0	AllDividing
	2	0.0625423	0.1572	-0.629542	Bulk	1.0	AllDividing
	2	0.102343	0.162477	-0.571334	Bulk	1.0	AllDividing
	2	0.103959	0.16281	-0.553705	Bulk	1.0	AllDividing
	2	0.0768005	0.164271	-0.51532	Bulk	1.0	AllDividing
	2	0.0108858	0.16043	-0.56167	Bulk	1.0	AllDividing
	2	0.0281985	0.155268	-0.650528	Bulk	1.0	AllDividing
	2	0.103082	0.157512	-0.6359	Bulk	1.0	AllDividing
	2	0.0627479	0.163031	-0.533593	Bulk	1.0	AllDividing
	2	0.193298	0.169076	-0.505198	Bulk	1.0	AllDividing
	2	0.0761179	0.175006	-0.358059	MCC neighbour	1.0	AllDividing
	2	0.056253	0.169989	-0.425819	MCC neighbour	1.0	AllDividing
	2	0.106804	0.167559	-0.48336	Bulk	1.0	AllDividing
	2	0.0982881	0.165608	-0.504635	Bulk	1.0	AllDividing
	2	0.203247	0.160103	-0.617526	Bulk	1.0	AllDividing
	2	0.109994	0.161092	-0.569464	MCC neighbour	1.0	AllDividing
	2	0.0961365	0.158502	-0.598696	Bulk	1.0	AllDividing
	2	0.121925	0.171415	-0.440622	Peripheral cell	1.0	AllDividing
	2	0.144581	0.177498	-0.354484	Bulk	1.0	AllDividing
	2	0.107009	0.171515	-0.418359	Bulk	1.0	AllDividing
	2	0.0439686	0.181067	-0.296016	MCC neighbour	1.0	AllDividing
	2	0.136483	0.178187	-0.349419	Bulk	1.0	AllDividing
	2	0.153334	0.185954	-0.290099	Peripheral cell	1.0	AllDividing
	2	0.0597008	0.165082	-0.524458	MCC neighbour	1.0	AllDividing
	2	0.0679053	0.167114	-0.520301	Peripheral cell	1.0	AllDividing
	2	0.124607	0.170323	-0.440912	Bulk	1.0	AllDividing
	2	0.167321	0.163749	-0.565896	Bulk	1.0	AllDividing
	2	0.0364071	0.164256	-0.510741	Bulk	1.0	AllDividing
	2	0.0764259	0.167736	-0.472155	Bulk	1.0	AllDividing
	2	0.0713665	0.173323	-0.436821	Peripheral cell	1.0	AllDividing
	2	0.0786631	0.174275	-0.377727	Bulk	1.0	AllDividing
	2	0.11925	0.177832	-0.350162	Bulk	1.0	AllDividing
	2	0.0590401	0.167868	-0.47128	Bulk	1.0	AllDividing
	2	0.056953	0.167685	-0.464581	Bulk	1.0	AllDividing
	2	0.124409	0.155984	-0.638801	MCC neighbour	1.0	AllDividing
	2	0.01342	0.154801	-0.653771	MCC neighbour	1.0	AllDividing
	2	0.107543	0.162227	-0.553718	MCC neighbour	1.0	AllDividing
	2	0.0420394	0.170195	-0.471968	Peripheral cell	1.0	AllDividing
	2	0.11567	0.15978	-0.591076	Bulk	1.0	AllDividing
	2	0.0664782	0.164478	-0.534821	Bulk	1.0	AllDividing
	2	0.0289363	0.156533	-0.616331	MCC neighbour	1.0	AllDividing
	2	0.0530251	0.161535	-0.552354	Bulk	1.0	AllDividing
	2	0.0530684	0.162999	-0.527904	Bulk	1.0	AllDividing
	2	0.107574	0.172745	-0.409341	Bulk	1.0	AllDividing
	2	0.194995	0.189939	-0.20478	MCC neighbour	1.0	AllDividing
	2	0.0243997	0.17033	-0.430692	Bulk	1.0	AllDividing
	2	0.0515365	0.177189	-0.326293	Bulk	1.0	AllDividing
	2	0.248807	0.17295	-0.469735	Bulk	1.0	AllDividing
	2	0.0584832	0.177798	-0.34031	Bulk	1.0	AllDividing
	2	0.11283	0.160503	-0.604247	Bulk	1.0	AllDividing
	2	0.0619889	0.171268	-0.409862	Bulk	1.0	AllDividing
	2	0.0514146	0.167547	-0.476922	MCC neighbour	1.0	AllDividing
	2	0.043003	0.163664	-0.518732	Bulk	1.0	AllDividing
	2	0.0941557	0.177896	-0.378239	Peripheral cell	1.0	AllDividing
	2	0.0118199	0.170179	-0.430277	Bulk	1.0	AllDividing
	2	0.10394	0.159911	-0.603928	Bulk	1.0	AllDividing
	2	0.0183577	0.15845	-0.606598	Bulk	1.0	AllDividing
	2	0.0613528	0.165996	-0.577275	Peripheral cell	1.0	AllDividing
	2	0.0593992	0.165816	-0.493902	Bulk	1.0	AllDividing
	2	0.0730872	0.16251	-0.53786	Bulk	1.0	AllDividing
	2	0.0196535	0.173891	-0.377262	Bulk	1.0	AllDividing
	2	0.0902163	0.166774	-0.491796	Bulk	1.0	AllDividing
	2	0.0249798	0.16116	-0.571939	Bulk	1.0	AllDividing
	2	0.0684174	0.179698	-0.305033	Bulk	1.0	AllDividing
	2	0.0320823	0.171991	-0.404862	Bulk	1.0	AllDividing
	2	0.0708557	0.161388	-0.552455	MCC neighbour	1.0	AllDividing
	2	0.0511972	0.164114	-0.517858	Bulk	1.0	AllDividing
	2	0.259229	0.173677	-0.50787	Peripheral cell	1.0	AllDividing
	2	0.0377093	0.151756	-0.739967	Bulk	1.0	AllDividing
	2	0.177968	0.167147	-0.570996	Bulk	1.0	AllDividing
	2	0.0839552	0.162183	-0.545843	Bulk	1.0	AllDividing
	2	0.093007	0.173855	-0.386796	MCC neighbour	1.0	AllDividing
	2	0.252021	0.176657	-0.424383	Bulk	1.0	AllDividing
	2	0.121486	0.178234	-0.346377	Bulk	1.0	AllDividing
	2	0.113829	0.168966	-0.470585	Bulk	1.0	AllDividing
	2	0.081398	0.183064	-0.263915	Bulk	1.0	AllDividing
	2	0.0563336	0.154817	-0.659619	Bulk	1.0	AllDividing
	2	0.123385	0.167651	-0.491648	Bulk	1.0	AllDividing
	2	0.165191	0.177144	-0.411867	Peripheral cell	1.0	AllDividing
	2	0.0508328	0.173677	-0.383608	Bulk	1.0	AllDividing
	2	0.365787	0.193911	-0.27598	Peripheral cell	1.0	AllDividing
	2	0.104824	0.164156	-0.531644	Bulk	1.0	AllDividing
	2	0.127551	0.164785	-0.525862	MCC neighbour	1.0	AllDividing
	2	0.076099	0.159582	-0.583687	Bulk	1.0	AllDividing
	2	0.0422461	0.165351	-0.500227	Bulk	1.0	AllDividing
	2	0.121726	0.173971	-0.399163	Bulk	1.0	AllDividing
	2	0.128336	0.167258	-0.478187	Bulk	1.0	AllDividing
	2	0.123481	0.1645	-0.528193	Bulk	1.0	AllDividing
	2	0.112499	0.170123	-0.452242	Bulk	1.0	AllDividing
	2	0.181677	0.186076	-0.25072	Bulk	1.0	AllDividing
	2	0.0852191	0.165321	-0.522387	Bulk	1.0	AllDividing
	2	0.192291	0.170549	-0.503632	Bulk	1.0	AllDividing
	2	0.0340413	0.166235	-0.48459	MCC neighbour	1.0	AllDividing
	2	0.111309	0.168184	-0.476588	Bulk	1.0	AllDividing
	2	0.0348659	0.175891	-0.350449	Bulk	1.0	AllDividing
	2	0.0539095	0.16467	-0.507595	Bulk	1.0	AllDividing
	2	0.101969	0.163655	-0.531728	Bulk	1.0	AllDividing
	2	0.221705	0.172778	-0.469056	Bulk	1.0	AllDividing
	2	0.147853	0.170913	-0.514632	Peripheral cell	1.0	AllDividing
	2	0.0186996	0.169529	-0.439603	Bulk	1.0	AllDividing
	2	0.0825265	0.164428	-0.523244	Bulk	1.0	AllDividing
	2	0.181191	0.171997	-0.454633	Bulk	1.0	AllDividing
	2	0.10282	0.170989	-0.437191	Bulk	1.0	AllDividing
	2	0.0829323	0.163241	-0.6042	Peripheral cell	1.0	AllDividing
	2	0.108141	0.175742	-0.368609	Bulk	1.0	AllDividing
	2	0.103462	0.164088	-0.52629	Bulk	1.0	AllDividing
	2	0.0333456	0.178855	-0.317043	Bulk	1.0	AllDividing
	2	0.0771883	0.168193	-0.455627	Bulk	1.0	AllDividing
	2	0.0777778	0.164836	-0.589552	Peripheral cell	1.0	AllDividing
	2	0.150252	0.173163	-0.444604	Peripheral cell	1.0	AllDividing
	2	0.1839	0.165341	-0.538808	Bulk	1.0	AllDividing
	2	0.0318924	0.167586	-0.467227	Bulk	1.0	AllDividing
	2	0.101194	0.162408	-0.569918	MCC neighbour	1.0	AllDividing
	2	0.093956	0.1774	-0.353307	Bulk	1.0	AllDividing
	2	0.0151776	0.161657	-0.547846	Bulk	1.0	AllDividing
	2	0.143435	0.175289	-0.394171	Bulk	1.0	AllDividing
	2	0.0817765	0.182443	-0.27942	Bulk	1.0	AllDividing
	2	0.0772732	0.175312	-0.37479	Bulk	1.0	AllDividing
	2	0.0472491	0.15592	-0.623051	Bulk	1.0	AllDividing
	2	0.145148	0.16733	-0.49911	Bulk	1.0	AllDividing
	2	0.0438052	0.170197	-0.421704	MCC neighbour	1.0	AllDividing
	2	0.0838691	0.165559	-0.502623	MCC neighbour	1.0	AllDividing
	2	0.116739	0.168924	-0.548298	Peripheral cell	1.0	AllDividing
	2	0.0468003	0.170284	-0.443159	Bulk	1.0	AllDividing
	2	0.118258	0.164913	-0.524258	Bulk	1.0	AllDividing
	2	0.0555366	0.156896	-0.634296	Bulk	1.0	AllDividing
	2	0.0241614	0.157857	-0.615425	Bulk	1.0	AllDividing
	2	0.0850211	0.164725	-0.520086	Bulk	1.0	AllDividing
	2	0.0535109	0.172931	-0.411273	Bulk	1.0	AllDividing
	2	0.0502999	0.154263	-0.665306	Bulk	1.0	AllDividing
	2	0.0510987	0.173708	-0.434495	Peripheral cell	1.0	AllDividing
	2	0.0956712	0.163198	-0.534776	Bulk	1.0	AllDividing
	2	0.0732225	0.155999	-0.646652	Bulk	1.0	AllDividing
	2	0.0570955	0.157427	-0.625395	Bulk	1.0	AllDividing
	2	0.047989	0.168049	-0.465591	Bulk	1.0	AllDividing
	2	0.0793191	0.154715	-0.66872	MCC neighbour	1.0	AllDividing
	2	0.0404159	0.167549	-0.47582	MCC neighbour	1.0	AllDividing
	2	0.148482	0.175395	-0.384463	Bulk	1.0	AllDividing
	2	0.100433	0.16063	-0.570382	Bulk	1.0	AllDividing
	2	0.0158198	0.159234	-0.580959	Bulk	1.0	AllDividing
	2	0.0379368	0.155996	-0.640638	Bulk	1.0	AllDividing
	2	0.11187	0.17788	-0.343521	MCC neighbour	1.0	AllDividing
	2	0.0638622	0.1703	-0.438087	Bulk	1.0	AllDividing
	2	0.0839532	0.16692	-0.505492	Peripheral cell	1.0	AllDividing
	2	0.0402432	0.163516	-0.523991	Bulk	1.0	AllDividing
	2	0.0249517	0.173312	-0.430039	Peripheral cell	1.0	AllDividing
	2	0.0427267	0.161709	-0.569202	Bulk	1.0	AllDividing
	2	0.125489	0.171718	-0.436345	Bulk	1.0	AllDividing
	2	0.098815	0.171172	-0.435539	Bulk	1.0	AllDividing
	2	0.100213	0.15702	-0.641483	MCC neighbour	1.0	AllDividing
	2	0.122761	0.163224	-0.544526	Bulk	1.0	AllDividing
	2	0.188198	0.167531	-0.503504	Bulk	1.0	AllDividing
	2	0.0756322	0.171137	-0.421595	Bulk	1.0	AllDividing
	2	0.117637	0.166698	-0.497086	Bulk	1.0	AllDividing
	2	0.102256	0.165282	-0.512582	Bulk	1.0	AllDividing
	2	0.0396577	0.1709	-0.423141	Bulk	1.0	AllDividing
	2	0.100324	0.173462	-0.398689	Bulk	1.0	AllDividing
	2	0.0699385	0.152194	-0.697223	Bulk	1.0	AllDividing
	2	0.0709181	0.168748	-0.457479	Bulk	1.0	AllDividing
	2	0.0578991	0.169669	-0.478177	Peripheral cell	1.0	AllDividing
	2	0.127449	0.157409	-0.643967	Bulk	1.0	AllDividing
	2	0.0732328	0.161231	-0.558091	Bulk	1.0	AllDividing
	2	0.0535242	0.15182	-0.69847	Bulk	1.0	AllDividing
	2	0.0907688	0.169157	-0.456628	Bulk	1.0	AllDividing
	2	0.0402177	0.166974	-0.474879	Bulk	1.0	AllDividing
	2	0.0859645	0.154568	-0.669929	Bulk	1.0	AllDividing
	2	0.0170833	0.159342	-0.594749	Bulk	1.0	AllDividing
	2	0.210083	0.179971	-0.392001	Peripheral cell	1.0	AllDividing
	2	0.133234	0.158446	-0.637286	Bulk	1.0	AllDividing
	2	0.106984	0.169867	-0.44007	Bulk	1.0	AllDividing
	2	0.0874898	0.166884	-0.561357	Peripheral cell	1.0	AllDividing
	2	0.120001	0.170941	-0.443528	Bulk	1.0	AllDividing
	2	0.0413842	0.162442	-0.539383	Bulk	1.0	AllDividing
	2	0.120596	0.176276	-0.423156	Peripheral cell	1.0	AllDividing
	2	0.0493318	0.1616	-0.567954	Bulk	1.0	AllDividing
	2	0.157709	0.171755	-0.443199	Peripheral cell	1.0	AllDividing
	2	0.0254887	0.169188	-0.452153	Bulk	1.0	AllDividing
	2	0.0414835	0.168131	-0.459353	MCC neighbour	1.0	AllDividing
	2	0.0752767	0.161818	-0.548671	MCC neighbour	1.0	AllDividing
	2	0.0180918	0.172646	-0.407033	Bulk	1.0	AllDividing
	2	0.164927	0.16025	-0.621321	Bulk	1.0	AllDividing
	2	0.0586722	0.160512	-0.585815	Bulk	1.0	AllDividing
	2	0.0983787	0.162365	-0.573682	MCC neighbour	1.0	AllDividing
	2	0.0561777	0.160469	-0.587458	Bulk	1.0	AllDividing
	2	0.140008	0.16684	-0.497342	Bulk	1.0	AllDividing
	2	0.0482998	0.16572	-0.494414	Bulk	1.0	AllDividing
	2	0.0638623	0.16942	-0.447202	Bulk	1.0	AllDividing
	2	0.188171	0.178532	-0.360692	Bulk	1.0	AllDividing
	2	0.112834	0.155624	-0.662821	Bulk	1.0	AllDividing
	2	0.0660143	0.154992	-0.698371	Bulk	1.0	AllDividing
	2	0.0701027	0.170041	-0.46624	Peripheral cell	1.0	AllDividing
	2	0.0346967	0.157817	-0.616595	Bulk	1.0	AllDividing
	2	0.081757	0.164091	-0.524446	Bulk	1.0	AllDividing
	2	0.121599	0.161914	-0.561951	Bulk	1.0	AllDividing
	2	0.0526857	0.168759	-0.457979	Bulk	1.0	AllDividing
	2	0.0721328	0.166861	-0.481224	Bulk	1.0	AllDividing
	2	0.0557143	0.172777	-0.406773	Peripheral cell	1.0	AllDividing
	2	0.0962018	0.155236	-0.664548	Bulk	1.0	AllDividing
	2	0.0378917	0.159863	-0.567216	Bulk	1.0	AllDividing
	2	0.110977	0.168529	-0.539034	Peripheral cell	1.0	AllDividing
	2	0.0646529	0.169684	-0.435501	Bulk	1.0	AllDividing
	2	0.137548	0.169186	-0.463361	Bulk	1.0	AllDividing
	2	0.0616777	0.171191	-0.431132	Peripheral cell	1.0	AllDividing
	2	0.0944128	0.162729	-0.544671	MCC neighbour	1.0	AllDividing
	2	0.0197394	0.159526	-0.592207	Bulk	1.0	AllDividing
	2	0.0445653	0.16503	-0.496893	Bulk	1.0	AllDividing
	2	0.0349578	0.175124	-0.359593	MCC neighbour	1.0	AllDividing
	2	0.0220436	0.173978	-0.409038	Bulk	1.0	AllDividing
	2	0.125161	0.170143	-0.483715	Peripheral cell	1.0	AllDividing
	2	0.126718	0.166152	-0.532158	Bulk	1.0	AllDividing
	2	0.0802026	0.163846	-0.529963	Bulk	1.0	AllDividing
	2	0.125302	0.164989	-0.537967	Bulk	1.0	AllDividing
	2	0.0925883	0.158395	-0.623032	Bulk	1.0	AllDividing
	2	0.110008	0.163233	-0.563215	Bulk	1.0	AllDividing
	2	0.186481	0.168288	-0.559213	Peripheral cell	1.0	AllDividing
	2	0.204293	0.186281	-0.299832	Peripheral cell	1.0	AllDividing
	2	0.0838639	0.156924	-0.638355	Bulk	1.0	AllDividing
	2	0.113929	0.167394	-0.492364	Bulk	1.0	AllDividing
	2	0.106781	0.165601	-0.534759	Bulk	1.0	AllDividing
	2	0.0415715	0.16809	-0.451586	Bulk	1.0	AllDividing
	2	0.089132	0.164689	-0.51684	MCC neighbour	1.0	AllDividing
	2	0.0228283	0.165698	-0.511762	MCC neighbour	1.0	AllDividing
	2	0.0226561	0.159857	-0.568312	MCC neighbour	1.0	AllDividing
	2	0.0849713	0.155962	-0.652137	Bulk	1.0	AllDividing
	2	0.136091	0.164424	-0.597956	Peripheral cell	1.0	AllDividing
	2	0.113438	0.157924	-0.635092	Bulk	1.0	AllDividing
	2	0.129997	0.166982	-0.513031	Bulk	1.0	AllDividing
	2	0.0688149	0.168259	-0.462485	MCC neighbour	1.0	AllDividing
	2	0.0303274	0.167357	-0.473452	Bulk	1.0	AllDividing
	2	0.131195	0.170054	-0.460711	MCC neighbour	1.0	AllDividing
	2	0.0906866	0.156499	-0.644949	Bulk	1.0	AllDividing
	2	0.133914	0.16059	-0.608162	Bulk	1.0	AllDividing
	2	0.323989	0.18576	-0.363737	Peripheral cell	1.0	AllDividing
	2	0.0908098	0.172996	-0.416395	MCC neighbour	1.0	AllDividing
	2	0.104193	0.166166	-0.502271	Bulk	1.0	AllDividing
	2	0.0930785	0.163953	-0.525631	Bulk	1.0	AllDividing
	2	0.125718	0.163414	-0.540805	Bulk	1.0	AllDividing
	2	0.0696855	0.154029	-0.672477	Bulk	1.0	AllDividing
	2	0.307743	0.194898	-0.25151	Peripheral cell	1.0	AllDividing
	2	0.12399	0.161439	-0.564939	MCC neighbour	1.0	AllDividing
	2	0.0711138	0.156265	-0.64673	MCC neighbour	1.0	AllDividing
	2	0.049856	0.159758	-0.571971	Bulk	1.0	AllDividing
	2	0.0514501	0.162881	-0.555159	Bulk	1.0	AllDividing
	2	0.0667656	0.159218	-0.58065	Bulk	1.0	AllDividing
	2	0.0789866	0.167319	-0.480196	Bulk	1.0	AllDividing
	2	0.128506	0.172506	-0.411399	Bulk	1.0	AllDividing
	2	0.0368511	0.16233	-0.543059	Bulk	1.0	AllDividing
	2	0.0723945	0.161085	-0.579632	Bulk	1.0	AllDividing
	2	0.129861	0.160559	-0.606489	MCC neighbour	1.0	AllDividing
	2	0.129175	0.173694	-0.402605	Bulk	1.0	AllDividing
	2	0.0637509	0.166248	-0.491316	Bulk	1.0	AllDividing
	2	0.0338457	0.143136	-0.811187	Bulk	1.0	AllDividing
	2	0.211733	0.171795	-0.455938	Bulk	1.0	AllDividing
	2	0.0519605	0.157298	-0.627101	Bulk	1.0	AllDividing
	2	0.0547755	0.168552	-0.466567	MCC neighbour	1.0	AllDividing
	2	0.16795	0.169825	-0.467875	Bulk	1.0	AllDividing
	2	0.0419551	0.155688	-0.646828	Bulk	1.0	AllDividing
	2	0.0813477	0.169542	-0.461553	Bulk	1.0	AllDividing
	2	0.0423408	0.161865	-0.564216	Bulk	1.0	AllDividing
	2	0.032061	0.155305	-0.630956	Bulk	1.0	AllDividing
	2	0.0280698	0.165527	-0.49298	Bulk	1.0	AllDividing
	2	0.0836588	0.173523	-0.3892	Bulk	1.0	AllDividing
	2	0.111438	0.169188	-0.463928	Bulk	1.0	AllDividing
	2	0.18376	0.17094	-0.466074	MCC neighbour	1.0	AllDividing
	2	0.103597	0.178123	-0.347842	Bulk	1.0	AllDividing
	2	0.142324	0.136412	-0.965216	MCC neighbour	1.0	AllDividing
	2	0.062235	0.16718	-0.478739	Bulk	1.0	AllDividing
	2	0.0629854	0.160424	-0.589257	Bulk	1.0	AllDividing
	2	0.0612657	0.15169	-0.701664	Bulk	1.0	AllDividing
	2	0.0212945	0.157701	-0.596352	Bulk	1.0	AllDividing
	2	0.0662909	0.174746	-0.400565	Peripheral cell	1.0	AllDividing
	2	0.0848963	0.159213	-0.607617	Bulk	1.0	AllDividing
	2	0.121586	0.157206	-0.644758	MCC neighbour	1.0	AllDividing
	2	0.0691942	0.160427	-0.589182	Bulk	1.0	AllDividing
	2	0.206784	0.165193	-0.602031	Peripheral cell	1.0	AllDividing
	2	0.128531	0.160937	-0.598057	Bulk	1.0	AllDividing
	2	0.0591053	0.16401	-0.518002	Bulk	1.0	AllDividing
	2	0.0989736	0.162572	-0.547391	Bulk	1.0	AllDividing
	2	0.167815	0.164709	-0.565523	Bulk	1.0	AllDividing
	2	0.0539725	0.164811	-0.50534	Bulk	1.0	AllDividing
	2	0.0837023	0.161482	-0.579748	Bulk	1.0	AllDividing
	2	0.115775	0.169404	-0.46113	Bulk	1.0	AllDividing
	2	0.0646033	0.149004	-0.738152	Bulk	1.0	AllDividing
	2	0.0866119	0.170389	-0.469068	Peripheral cell	1.0	AllDividing
	2	0.0906104	0.166964	-0.4855	Bulk	1.0	AllDividing
	2	0.0394236	0.159354	-0.574462	MCC neighbour	1.0	AllDividing
	2	0.0511684	0.164094	-0.538673	Bulk	1.0	AllDividing
	2	0.111599	0.166578	-0.497793	Bulk	1.0	AllDividing
	2	0.0514989	0.158652	-0.586101	Bulk	1.0	AllDividing
	2	0.0929565	0.153953	-0.680611	Bulk	1.0	AllDividing
	2	0.0880943	0.170029	-0.431694	Bulk	1.0	AllDividing
	2	0.0559172	0.147959	-0.750506	Bulk	1.0	AllDividing
	2	0.0534158	0.158382	-0.590707	Bulk	1.0	AllDividing
	2	0.0512795	0.155266	-0.652194	Bulk	1.0	AllDividing
	2	0.119475	0.16112	-0.575882	Bulk	1.0	AllDividing
	2	0.0877628	0.16667	-0.489966	Bulk	1.0	AllDividing
	2	0.0630708	0.158849	-0.585403	MCC neighbour	1.0	AllDividing
	2	0.154194	0.154325	-0.696274	Bulk	1.0	AllDividing
	2	0.0519156	0.159172	-0.601047	Bulk	1.0	AllDividing
	2	0.0918324	0.155164	-0.664611	MCC neighbour	1.0	AllDividing
	2	0.142603	0.157204	-0.655155	Bulk	1.0	AllDividing
	2	0.105973	0.156842	-0.647051	Bulk	1.0	AllDividing
	2	0.082615	0.163106	-0.557262	Bulk	1.0	AllDividing
	2	0.0683572	0.151748	-0.742903	Bulk	1.0	AllDividing
	2	0.0497807	0.165484	-0.48513	MCC neighbour	1.0	AllDividing
	2	0.088864	0.171111	-0.436343	MCC neighbour	1.0	AllDividing
	2	0.20399	0.165944	-0.542976	Bulk	1.0	AllDividing
	2	0.156856	0.170226	-0.523266	Peripheral cell	1.0	AllDividing
	2	0.0034827	0.152071	-0.690687	Bulk	1.0	AllDividing
	2	0.0999425	0.162448	-0.57411	Bulk	1.0	AllDividing
	2	0.0957514	0.158717	-0.616662	Bulk	1.0	AllDividing
	2	0.0936032	0.157127	-0.639573	Bulk	1.0	AllDividing
	2	0.0615372	0.151826	-0.698542	Bulk	1.0	AllDividing
	2	0.053933	0.166511	-0.495074	MCC neighbour	1.0	AllDividing
	2	0.0577763	0.163944	-0.532086	Bulk	1.0	AllDividing
	2	0.0286321	0.168636	-0.453334	Bulk	1.0	AllDividing
	2	0.068014	0.15436	-0.674538	Bulk	1.0	AllDividing
	2	0.048124	0.164991	-0.503475	Bulk	1.0	AllDividing
	2	0.113259	0.159563	-0.616382	Bulk	1.0	AllDividing
	2	0.0631799	0.15645	-0.639102	Bulk	1.0	AllDividing
	2	0.0442575	0.163561	-0.594262	Peripheral cell	1.0	AllDividing
	2	0.0426527	0.166897	-0.559086	Peripheral cell	1.0	AllDividing
	2	0.100079	0.156818	-0.646198	Bulk	1.0	AllDividing
	2	0.0922124	0.154154	-0.678328	Bulk	1.0	AllDividing
	2	0.0479419	0.16498	-0.528129	MCC neighbour	1.0	AllDividing
	2	0.0804273	0.165456	-0.516746	Bulk	1.0	AllDividing
	2	0.140721	0.175401	-0.392351	MCC neighbour	1.0	AllDividing
	2	0.0737641	0.157218	-0.630721	Bulk	1.0	AllDividing
	2	0.126041	0.168942	-0.48951	Peripheral cell	1.0	AllDividing
	2	0.170478	0.159738	-0.61072	Bulk	1.0	AllDividing
	2	0.0616129	0.172452	-0.402958	Bulk	1.0	AllDividing
	2	0.0822817	0.160738	-0.587741	Bulk	1.0	AllDividing
	2	0.0590041	0.156023	-0.646096	Bulk	1.0	AllDividing
	2	0.196109	0.183785	-0.341281	Peripheral cell	1.0	AllDividing
	2	0.1354	0.157074	-0.653533	MCC neighbour	1.0	AllDividing
	2	0.117949	0.162592	-0.575125	Bulk	1.0	AllDividing
	2	0.124257	0.160211	-0.607953	Bulk	1.0	AllDividing
	2	0.176307	0.162826	-0.598066	Bulk	1.0	AllDividing
	2	0.0674349	0.146086	-0.81917	Bulk	1.0	AllDividing
	2	0.119861	0.164573	-0.550008	Bulk	1.0	AllDividing
	2	0.0968184	0.158119	-0.625109	Bulk	1.0	AllDividing
	2	0.109667	0.156121	-0.634146	Bulk	1.0	AllDividing
	2	0.0507086	0.152465	-0.691647	MCC neighbour	1.0	AllDividing
	2	0.0441569	0.159709	-0.593228	Bulk	1.0	AllDividing
	2	0.0402069	0.161772	-0.565752	Bulk	1.0	AllDividing
	2	0.0953415	0.156065	-0.650345	MCC neighbour	1.0	AllDividing
	2	0.214621	0.182165	-0.366226	Peripheral cell	1.0	AllDividing
	2	0.103123	0.150398	-0.738121	Bulk	1.0	AllDividing
	2	0.0575561	0.157142	-0.628279	Bulk	1.0	AllDividing
	2	0.126537	0.152638	-0.717311	MCC neighbour	1.0	AllDividing
	2	0.0720796	0.154877	-0.662042	Bulk	1.0	AllDividing
	2	0.164999	0.171656	-0.509358	Peripheral cell	1.0	AllDividing
	2	0.0577905	0.163736	-0.520546	Bulk	1.0	AllDividing
	2	0.150374	0.153798	-0.70321	Bulk	1.0	AllDividing
	2	0.111778	0.162127	-0.576512	Bulk	1.0	AllDividing
	2	0.0169187	0.15317	-0.676326	Bulk	1.0	AllDividing
	2	0.147966	0.147717	-0.814658	Bulk	1.0	AllDividing
	2	0.0324624	0.168305	-0.456422	Bulk	1.0	AllDividing
	2	0.0683736	0.161533	-0.573661	Bulk	1.0	AllDividing
	2	0.127019	0.161079	-0.603367	Bulk	1.0	AllDividing
	2	0.152055	0.163598	-0.572826	Bulk	1.0	AllDividing
	2	0.0535302	0.164263	-0.52625	Bulk	1.0	AllDividing
	2	0.135831	0.159497	-0.619465	Bulk	1.0	AllDividing
	2	0.0547561	0.160106	-0.589871	Bulk	1.0	AllDividing
	2	0.206522	0.18225	-0.367804	Peripheral cell	1.0	AllDividing
	2	0.0354468	0.147468	-0.756518	MCC neighbour	1.0	AllDividing
	2	0.100682	0.163487	-0.532152	Bulk	1.0	AllDividing
	2	0.0332581	0.160616	-0.565619	MCC neighbour	1.0	AllDividing
	2	0.0911558	0.169052	-0.465935	Bulk	1.0	AllDividing
	2	0.0832907	0.152034	-0.70407	Bulk	1.0	AllDividing
	2	0.129985	0.1498	-0.781146	Bulk	1.0	AllDividing
	2	0.0483659	0.153907	-0.670012	Bulk	1.0	AllDividing
	2	0.099481	0.178487	-0.327432	Bulk	1.0	AllDividing
	2	0.080358	0.158701	-0.613739	Bulk	1.0	AllDividing
	2	0.0809095	0.156349	-0.645428	Bulk	1.0	AllDividing
	2	0.0505663	0.152027	-0.70373	MCC neighbour	1.0	AllDividing
	2	0.0555122	0.161429	-0.571625	Bulk	1.0	AllDividing
	2	0.229268	0.185672	-0.317792	Peripheral cell	1.0	AllDividing
	2	0.0519566	0.168146	-0.493688	Peripheral cell	1.0	AllDividing
	2	0.21246	0.180163	-0.3987	Peripheral cell	1.0	AllDividing
	2	0.0475558	0.139669	-0.901423	Bulk	1.0	AllDividing
	3	0.181447	0.185076	-0.30567	Peripheral cell	1.0	AllDividing
	3	0.0507013	0.157628	-0.597273	Bulk	1.0	AllDividing
	3	0.101764	0.170823	-0.430559	Bulk	1.0	AllDividing
	3	0.0204889	0.160648	-0.578175	Bulk	1.0	AllDividing
	3	0.0896526	0.158969	-0.612699	Bulk	1.0	AllDividing
	3	0.088646	0.152351	-0.699672	Bulk	1.0	AllDividing
	3	0.0437322	0.153208	-0.679152	Bulk	1.0	AllDividing
	3	0.0337293	0.169455	-0.449598	Bulk	1.0	AllDividing
	3	0.145998	0.176604	-0.413244	Peripheral cell	1.0	AllDividing
	3	0.0994804	0.175501	-0.413473	Peripheral cell	1.0	AllDividing
	3	0.198762	0.181286	-0.374524	Peripheral cell	1.0	AllDividing
	3	0.0687359	0.175323	-0.362278	Bulk	1.0	AllDividing
	3	0.0741692	0.148642	-0.744681	Bulk	1.0	AllDividing
	3	0.0693331	0.176705	-0.34507	Bulk	1.0	AllDividing
	3	0.0106516	0.164547	-0.526646	Bulk	1.0	AllDividing
	3	0.157824	0.158714	-0.639552	Bulk	1.0	AllDividing
	3	0.0565061	0.156127	-0.61957	Bulk	1.0	AllDividing
	3	0.0560334	0.171971	-0.401762	MCC	1.0	AllDividing
	3	0.0956189	0.160195	-0.600411	Bulk	1.0	AllDividing
	3	0.136437	0.187818	-0.209045	Bulk	1.0	AllDividing
	3	0.131972	0.170039	-0.470006	Bulk	1.0	AllDividing
	3	0.112426	0.166953	-0.494232	Bulk	1.0	AllDividing
	3	0.119514	0.163894	-0.537386	Bulk	1.0	AllDividing
	3	0.0605503	0.150638	-0.696307	Bulk	1.0	AllDividing
	3	0.101541	0.189267	-0.220332	Peripheral cell	1.0	AllDividing
	3	0.10207	0.156791	-0.645496	Bulk	1.0	AllDividing
	3	0.0575741	0.176079	-0.353283	Bulk	1.0	AllDividing
	3	0.0645165	0.164261	-0.514967	Bulk	1.0	AllDividing
	3	0.0932405	0.161596	-0.540634	Bulk	1.0	AllDividing
	3	0.033418	0.168278	-0.456681	Bulk	1.0	AllDividing
	3	0.103186	0.159661	-0.591303	Bulk	1.0	AllDividing
	3	0.023067	0.166515	-0.487038	MCC neighbour	1.0	AllDividing
	3	0.132076	0.169828	-0.449698	MCC	1.0	AllDividing
	3	0.0645003	0.160003	-0.575507	Bulk	1.0	AllDividing
	3	0.0517225	0.163493	-0.521949	Bulk	1.0	AllDividing
	3	0.119426	0.175689	-0.368764	Bulk	1.0	AllDividing
	3	0.0410614	0.155708	-0.644541	Bulk	1.0	AllDividing
	3	0.0499302	0.165217	-0.51127	Bulk	1.0	AllDividing
	3	0.106655	0.159195	-0.590766	MCC neighbour	1.0	AllDividing
	3	0.133763	0.167388	-0.512655	Peripheral cell	1.0	AllDividing
	3	0.0689074	0.167105	-0.470122	MCC neighbour	1.0	AllDividing
	3	0.0395323	0.164211	-0.533921	Bulk	1.0	AllDividing
	3	0.0100953	0.157011	-0.606024	Bulk	1.0	AllDividing
	3	0.110699	0.171513	-0.434327	Bulk	1.0	AllDividing
	3	0.0876327	0.177173	-0.342269	Bulk	1.0	AllDividing
	3	0.102124	0.156474	-0.654237	Bulk	1.0	AllDividing
	3	0.078718	0.160119	-0.595087	MCC neighbour	1.0	AllDividing
	3	0.0343024	0.157312	-0.624745	MCC	1.0	AllDividing
	3	0.105469	0.175135	-0.362391	MCC neighbour	1.0	AllDividing
	3	0.0942149	0.149646	-0.740144	Bulk	1.0	AllDividing
	3	0.0890089	0.158328	-0.6061	Bulk	1.0	AllDividing
	3	0.0182847	0.170121	-0.441657	MCC neighbour	1.0	AllDividing
	3	0.126273	0.155794	-0.670773	MCC	1.0	AllDividing
	3	0.0224263	0.168466	-0.503268	Peripheral cell	1.0	AllDividing
	3	0.390106	0.201993	-0.182074	Peripheral cell	1.0	AllDividing
	3	0.213087	0.164678	-0.562249	Bulk	1.0	AllDividing
	3	0.0798768	0.171591	-0.417912	Bulk	1.0	AllDividing
	3	0.109932	0.158404	-0.634672	MCC	1.0	AllDividing
	3	0.256325	0.185064	-0.344449	Peripheral cell	1.0	AllDividing
	3	0.176894	0.156923	-0.672694	Bulk	1.0	AllDividing
	3	0.0583874	0.155772	-0.648842	Bulk	1.0	AllDividing
	3	0.155948	0.162736	-0.560778	MCC neighbour	1.0	AllDividing
	3	0.0480258	0.163602	-0.531419	MCC neighbour	1.0	AllDividing
	3	0.118859	0.163657	-0.541443	Bulk	1.0	AllDividing
	3	0.0955877	0.175741	-0.363556	Bulk	1.0	AllDividing
	3	0.0577587	0.166507	-0.485869	Bulk	1.0	AllDividing
	3	0.138833	0.163276	-0.553902	Bulk	1.0	AllDividing
	3	0.03456	0.15783	-0.62056	Bulk	1.0	AllDividing
	3	0.0694125	0.159312	-0.579985	MCC neighbour	1.0	AllDividing
	3	0.0752664	0.170413	-0.443698	Bulk	1.0	AllDividing
	3	0.0730779	0.158825	-0.61768	Bulk	1.0	AllDividing
	3	0.0526883	0.154141	-0.667425	MCC neighbour	1.0	AllDividing
	3	0.0906843	0.167455	-0.47993	MCC	1.0	AllDividing
	3	0.0581807	0.168528	-0.463233	Bulk	1.0	AllDividing
	3	0.0732116	0.17207	-0.422454	Bulk	1.0	AllDividing
	3	0.134001	0.18284	-0.293853	Bulk	1.0	AllDividing
	3	0.036068	0.154882	-0.654981	MCC	1.0	AllDividing
	3	0.0267458	0.157178	-0.602338	Bulk	1.0	AllDividing
	3	0.0639427	0.165076	-0.503307	Bulk	1.0	AllDividing
	3	0.0986806	0.162996	-0.545776	Bulk	1.0	AllDividing
	3	0.0691509	0.160909	-0.567079	Bulk	1.0	AllDividing
	3	0.124473	0.174704	-0.396474	Bulk	1.0	AllDividing
	3	0.0698011	0.156658	-0.643973	Bulk	1.0	AllDividing
	3	0.15283	0.179767	-0.329918	Bulk	1.0	AllDividing
	3	0.101778	0.177932	-0.345691	Bulk	1.0	AllDividing
	3	0.0789596	0.164239	-0.527047	Bulk	1.0	AllDividing
	3	0.0836433	0.158507	-0.619287	Bulk	1.0	AllDividing
	3	0.0640061	0.15856	-0.590776	Bulk	1.0	AllDividing
	3	0.308168	0.199406	-0.196082	Peripheral cell	1.0	AllDividing
	3	0.134169	0.159391	-0.622097	Bulk	1.0	AllDividing
	3	0.0267252	0.158463	-0.597638	MCC neighbour	1.0	AllDividing
	3	0.0881779	0.150452	-0.701108	Bulk	1.0	AllDividing
	3	0.105065	0.173743	-0.395695	Bulk	1.0	AllDividing
	3	0.0405321	0.165449	-0.497082	Bulk	1.0	AllDividing
	3	0.0757238	0.151715	-0.70715	Bulk	1.0	AllDividing
	3	0.133121	0.177264	-0.362808	Bulk	1.0	AllDividing
	3	0.130679	0.170094	-0.459081	Bulk	1.0	AllDividing
	3	0.0949303	0.154622	-0.670758	Bulk	1.0	AllDividing
	3	0.0268969	0.175898	-0.364279	MCC neighbour	1.0	AllDividing
	3	0.133053	0.16209	-0.560249	Bulk	1.0	AllDividing
	3	0.0701169	0.145031	-0.79298	MCC	1.0	AllDividing
	3	0.132256	0.164842	-0.513837	MCC neighbour	1.0	AllDividing
	3	0.103933	0.171321	-0.432045	MCC neighbour	1.0	AllDividing
	3	0.0857902	0.156212	-0.64729	Bulk	1.0	AllDividing
	3	0.0984282	0.182217	-0.316718	Peripheral cell	1.0	AllDividing
	3	0.0944777	0.166377	-0.498083	Bulk	1.0	AllDividing
	3	0.0285399	0.161723	-0.548635	Bulk	1.0	AllDividing
	3	0.0176382	0.164512	-0.504521	Bulk	1.0	AllDividing
	3	0.0563186	0.151556	-0.701939	Bulk	1.0	AllDividing
	3	0.0518625	0.159051	-0.590083	Bulk	1.0	AllDividing
	3	0.072454	0.168864	-0.493986	Bulk	1.0	AllDividing
	3	0.171266	0.181638	-0.366314	Peripheral cell	1.0	AllDividing
	3	0.101898	0.175984	-0.358865	MCC	1.0	AllDividing
	3	0.042116	0.165756	-0.4908	MCC neighbour	1.0	AllDividing
	3	0.0761154	0.164378	-0.543301	Bulk	1.0	AllDividing
	3	0.139716	0.164093	-0.537684	MCC neighbour	1.0	AllDividing
	3	0.108763	0.161602	-0.571318	Bulk	1.0	AllDividing
	3	0.0142494	0.161965	-0.552617	Bulk	1.0	AllDividing
	3	0.00720971	0.174766	-0.36484	Bulk	1.0	AllDividing
	3	0.187866	0.173389	-0.424389	Bulk	1.0	AllDividing
	3	0.0282463	0.152333	-0.690877	Bulk	1.0	AllDividing
	3	0.0546566	0.167191	-0.474719	Bulk	1.0	AllDividing
	3	0.116509	0.155766	-0.66249	Bulk	1.0	AllDividing
	3	0.0254866	0.167627	-0.465231	Bulk	1.0	AllDividing
	3	0.122279	0.169614	-0.461528	Bulk	1.0	AllDividing
	3	0.0686634	0.187716	-0.197538	MCC	1.0	AllDividing
	3	0.104542	0.171029	-0.438728	Bulk	1.0	AllDividing
	3	0.0690928	0.166571	-0.518208	Peripheral cell	1.0	AllDividing
	3	0.147113	0.163912	-0.546761	MCC	1.0	AllDividing
	3	0.074892	0.157124	-0.61241	Bulk	1.0	AllDividing
	3	0.136835	0.187594	-0.259146	Peripheral cell	1.0	AllDividing
	3	0.119012	0.172646	-0.420458	Bulk	1.0	AllDividing
	3	0.00553099	0.157857	-0.613823	Bulk	1.0	AllDividing
	3	0.0283323	0.164711	-0.512382	MCC	1.0	AllDividing
	3	0.107396	0.170209	-0.451403	Bulk	1.0	AllDividing
	3	0.0601382	0.167657	-0.475998	MCC neighbour	1.0	AllDividing
	3	0.0678166	0.167328	-0.483441	Bulk	1.0	AllDividing
	3	0.11592	0.169282	-0.470079	Bulk	1.0	AllDividing
	3	0.061479	0.173149	-0.391039	MCC	1.0	AllDividing
	3	0.0745515	0.166651	-0.489442	Bulk	1.0	AllDividing
	3	0.127764	0.167182	-0.493918	Bulk	1.0	AllDividing
	3	0.0763513	0.176111	-0.356322	Bulk	1.0	AllDividing
	3	0.0875007	0.166295	-0.497912	MCC	1.0	AllDividing
	3	0.204137	0.163806	-0.589163	Bulk	1.0	AllDividing
	3	0.0593399	0.166535	-0.486532	Bulk	1.0	AllDividing
	3	0.152861	0.159283	-0.642355	Bulk	1.0	AllDividing
	3	0.10686	0.178338	-0.361179	Bulk	1.0	AllDividing
	3	0.11225	0.178863	-0.354558	Peripheral cell	1.0	AllDividing
	3	0.0367409	0.158616	-0.606163	Bulk	1.0	AllDividing
	3	0.204092	0.17635	-0.39497	Bulk	1.0	AllDividing
	3	0.0598958	0.176686	-0.389127	Peripheral cell	1.0	AllDividing
	3	0.0176176	0.172918	-0.433778	Peripheral cell	1.0	AllDividing
	3	0.110316	0.172708	-0.422632	Bulk	1.0	AllDividing
	3	0.129587	0.172669	-0.410524	Bulk	1.0	AllDividing
	3	0.0955418	0.167243	-0.50886	Bulk	1.0	AllDividing
	3	0.0402114	0.155944	-0.643028	Bulk	1.0	AllDividing
	3	0.136383	0.177954	-0.350332	Bulk	1.0	AllDividing
	3	0.171789	0.165245	-0.537342	MCC neighbour	1.0	AllDividing
	3	0.133581	0.17227	-0.428377	Bulk	1.0	AllDividing
	3	0.119524	0.177501	-0.347213	Bulk	1.0	AllDividing
	3	0.0702326	0.153986	-0.673531	MCC neighbour	1.0	AllDividing
	3	0.0245058	0.164139	-0.511599	Bulk	1.0	AllDividing
	3	0.140666	0.174731	-0.398869	Bulk	1.0	AllDividing
	3	0.13287	0.183895	-0.263981	Bulk	1.0	AllDividing
	3	0.0766023	0.143565	-0.812916	MCC neighbour	1.0	AllDividing
	3	0.123166	0.170639	-0.432611	Bulk	1.0	AllDividing
	3	0.185088	0.160781	-0.604191	Bulk	1.0	AllDividing
	3	0.077848	0.161737	-0.551798	Bulk	1.0	AllDividing
	3	0.167674	0.173775	-0.426581	Bulk	1.0	AllDividing
	3	0.0978202	0.170103	-0.452459	Bulk	1.0	AllDividing
	3	0.0816968	0.157084	-0.636794	Bulk	1.0	AllDividing
	3	0.0648236	0.150584	-0.717307	Bulk	1.0	AllDividing
	3	0.191517	0.157043	-0.678752	Bulk	1.0	AllDividing
	3	0.0664711	0.149645	-0.731215	Bulk	1.0	AllDividing
	3	0.0285745	0.154671	-0.65669	MCC	1.0	AllDividing
	3	0.127513	0.169079	-0.469815	Bulk	1.0	AllDividing
	3	0.0983123	0.175442	-0.366518	Bulk	1.0	AllDividing
	3	0.018949	0.160545	-0.579552	Bulk	1.0	AllDividing
	3	0.12335	0.165896	-0.509374	Bulk	1.0	AllDividing
	3	0.115788	0.169547	-0.471547	Bulk	1.0	AllDividing
	3	0.103116	0.173333	-0.390932	Bulk	1.0	AllDividing
	3	0.0649787	0.16611	-0.492912	Bulk	1.0	AllDividing
	3	0.173068	0.171463	-0.453065	Bulk	1.0	AllDividing
	3	0.14217	0.147517	-0.78083	Bulk	1.0	AllDividing
	3	0.460945	0.208295	-0.122137	Peripheral cell	1.0	AllDividing
	3	0.104978	0.167689	-0.482781	Bulk	1.0	AllDividing
	3	0.0175292	0.169111	-0.459784	Bulk	1.0	AllDividing
	3	0.042755	0.179597	-0.33072	Peripheral cell	1.0	AllDividing
	3	0.107784	0.172658	-0.409528	Bulk	1.0	AllDividing
	3	0.139367	0.161384	-0.585834	Bulk	1.0	AllDividing
	3	0.149135	0.178054	-0.397066	Peripheral cell	1.0	AllDividing
	3	0.136884	0.153622	-0.695827	Bulk	1.0	AllDividing
	3	0.174852	0.181152	-0.365961	Peripheral cell	1.0	AllDividing
	3	0.0468685	0.172372	-0.413162	Bulk	1.0	AllDividing
	3	0.0352853	0.171933	-0.445231	Peripheral cell	1.0	AllDividing
	3	0.0495431	0.158676	-0.593607	Bulk	1.0	AllDividing
	3	0.214801	0.178901	-0.379204	Bulk	1.0	AllDividing
	3	0.112823	0.161448	-0.562453	Bulk	1.0	AllDividing
	3	0.11333	0.154244	-0.65682	Bulk	1.0	AllDividing
	3	0.0571279	0.172028	-0.404469	Bulk	1.0	AllDividing
	3	0.0285047	0.173376	-0.384571	MCC neighbour	1.0	AllDividing
	3	0.0674429	0.169102	-0.455614	Bulk	1.0	AllDividing
	3	0.0560128	0.15977	-0.594069	Bulk	1.0	AllDividing
	3	0.0381042	0.166956	-0.503207	Bulk	1.0	AllDividing
	3	0.0923788	0.162292	-0.572681	Bulk	1.0	AllDividing
	3	0.0994718	0.161675	-0.56179	Bulk	1.0	AllDividing
	3	0.123016	0.164942	-0.522141	Bulk	1.0	AllDividing
	3	0.114561	0.15582	-0.670172	Bulk	1.0	AllDividing
	3	0.132594	0.163863	-0.538027	Bulk	1.0	AllDividing
	3	0.0263167	0.163098	-0.54766	Bulk	1.0	AllDividing
	3	0.162925	0.181878	-0.307348	Bulk	1.0	AllDividing
	3	0.0838538	0.163077	-0.527574	Bulk	1.0	AllDividing
	3	0.0393011	0.168724	-0.452398	Bulk	1.0	AllDividing
	3	0.0699141	0.161096	-0.558511	Bulk	1.0	AllDividing
	3	0.103574	0.174307	-0.385967	Bulk	1.0	AllDividing
	3	0.15072	0.183502	-0.282158	Bulk	1.0	AllDividing
	3	0.0270081	0.162574	-0.552236	MCC	1.0	AllDividing
	3	0.121854	0.156412	-0.653915	Bulk	1.0	AllDividing
	3	0.0203377	0.16408	-0.524316	Bulk	1.0	AllDividing
	3	0.098813	0.165371	-0.508134	Bulk	1.0	AllDividing
	3	0.0673001	0.17266	-0.416702	Peripheral cell	1.0	AllDividing
	3	0.0752921	0.171746	-0.421924	Bulk	1.0	AllDividing
	3	0.229944	0.184531	-0.304055	Bulk	1.0	AllDividing
	3	0.0244579	0.176942	-0.327991	Bulk	1.0	AllDividing
	3	0.0308136	0.169825	-0.439353	Bulk	1.0	AllDividing
	3	0.0396551	0.172653	-0.40558	MCC neighbour	1.0	AllDividing
	3	0.0954786	0.156587	-0.6458	Bulk	1.0	AllDividing
	3	0.111422	0.156652	-0.659254	Bulk	1.0	AllDividing
	3	0.108868	0.176436	-0.379453	MCC neighbour	1.0	AllDividing
	3	0.115544	0.150562	-0.732969	MCC neighbour	1.0	AllDividing
	3	0.030674	0.167847	-0.462351	Bulk	1.0	AllDividing
	3	0.198227	0.166895	-0.527395	MCC neighbour	1.0	AllDividing
	3	0.0623009	0.161907	-0.547808	Bulk	1.0	AllDividing
	3	0.0833867	0.177465	-0.331653	MCC neighbour	1.0	AllDividing
	3	0.0493844	0.161036	-0.550871	Bulk	1.0	AllDividing
	3	0.145763	0.169558	-0.467708	Peripheral cell	1.0	AllDividing
	3	0.0862425	0.161532	-0.55754	MCC neighbour	1.0	AllDividing
	3	0.186727	0.162241	-0.610009	MCC neighbour	1.0	AllDividing
	3	0.0939899	0.166913	-0.489771	Bulk	1.0	AllDividing
	3	0.0493745	0.180787	-0.290559	MCC neighbour	1.0	AllDividing
	3	0.0542165	0.15684	-0.630771	Bulk	1.0	AllDividing
	3	0.051024	0.164266	-0.517981	MCC	1.0	AllDividing
	3	0.153278	0.160733	-0.579466	MCC neighbour	1.0	AllDividing
	3	0.131677	0.162039	-0.566494	Bulk	1.0	AllDividing
	3	0.0816992	0.159499	-0.580138	Bulk	1.0	AllDividing
	3	0.170658	0.16248	-0.569968	Bulk	1.0	AllDividing
	3	0.160527	0.163742	-0.552304	MCC neighbour	1.0	AllDividing
	3	0.0330406	0.175618	-0.35579	Bulk	1.0	AllDividing
	3	0.296894	0.193642	-0.245854	Peripheral cell	1.0	AllDividing
	3	0.0623439	0.166163	-0.482487	Bulk	1.0	AllDividing
	3	0.056174	0.181343	-0.315123	Peripheral cell	1.0	AllDividing
	3	0.0596148	0.160623	-0.562048	Bulk	1.0	AllDividing
	3	0.105911	0.155432	-0.666269	MCC neighbour	1.0	AllDividing
	3	0.0748108	0.167467	-0.477206	MCC neighbour	1.0	AllDividing
	3	0.198315	0.18693	-0.285719	Peripheral cell	1.0	AllDividing
	3	0.2003	0.173562	-0.441876	Bulk	1.0	AllDividing
	3	0.149545	0.178935	-0.338974	Peripheral cell	1.0	AllDividing
	3	0.119587	0.177746	-0.367003	Peripheral cell	1.0	AllDividing
	3	0.0974853	0.169933	-0.469355	Bulk	1.0	AllDividing
	3	0.073051	0.143654	-0.81489	Bulk	1.0	AllDividing
	3	0.0477812	0.167371	-0.560591	Peripheral cell	1.0	AllDividing
	3	0.0436833	0.166609	-0.486438	Bulk	1.0	AllDividing
	3	0.0833992	0.159286	-0.583159	Bulk	1.0	AllDividing
	3	0.0836488	0.177234	-0.374691	Bulk	1.0	AllDividing
	3	0.131069	0.168878	-0.461553	Bulk	1.0	AllDividing
	3	0.0493167	0.163322	-0.538454	Bulk	1.0	AllDividing
	3	0.0499481	0.163971	-0.516744	MCC neighbour	1.0	AllDividing
	3	0.0413121	0.163041	-0.532119	Bulk	1.0	AllDividing
	3	0.0826572	0.162775	-0.547527	Bulk	1.0	AllDividing
	3	0.134418	0.175958	-0.367921	Bulk	1.0	AllDividing
	3	0.0284162	0.158358	-0.608777	Bulk	1.0	AllDividing
	3	0.217844	0.171769	-0.460744	Bulk	1.0	AllDividing
	3	0.0710774	0.170954	-0.416192	MCC neighbour	1.0	AllDividing
	3	0.023361	0.158068	-0.612527	Bulk	1.0	AllDividing
	3	0.1706	0.17372	-0.417284	MCC neighbour	1.0	AllDividing
	3	0.149296	0.17103	-0.457982	Bulk	1.0	AllDividing
	3	0.0591228	0.17046	-0.427221	Bulk	1.0	AllDividing
	3	0.0770362	0.159212	-0.608729	Bulk	1.0	AllDividing
	3	0.0702951	0.162638	-0.535487	Bulk	1.0	AllDividing
	3	0.0684543	0.167317	-0.482432	Bulk	1.0	AllDividing
	3	0.127128	0.162829	-0.555219	Bulk	1.0	AllDividing
	3	0.13594	0.177666	-0.352384	Bulk	1.0	AllDividing
	3	0.0567585	0.156761	-0.614487	Bulk	1.0	AllDividing
	3	0.0516982	0.159568	-0.580268	Bulk	1.0	AllDividing
	3	0.0365076	0.174191	-0.359506	Bulk	1.0	AllDividing
	3	0.0180662	0.169088	-0.451237	Bulk	1.0	AllDividing
	3	0.16668	0.172384	-0.445085	Bulk	1.0	AllDividing
	3	0.0911408	0.164655	-0.515944	MCC neighbour	1.0	AllDividing
	3	0.0896949	0.15827	-0.604187	MCC neighbour	1.0	AllDividing
	3	0.0540974	0.170465	-0.44628	Bulk	1.0	AllDividing
	3	0.134293	0.170757	-0.484774	Peripheral cell	1.0	AllDividing
	3	0.0454094	0.169694	-0.440329	MCC neighbour	1.0	AllDividing
	3	0.0803463	0.169113	-0.466782	Bulk	1.0	AllDividing
	3	0.137085	0.174377	-0.406634	Bulk	1.0	AllDividing
	3	0.0969132	0.182987	-0.315919	Peripheral cell	1.0	AllDividing
	3	0.100202	0.164949	-0.519361	Bulk	1.0	AllDividing
	3	0.135128	0.160111	-0.617425	Bulk	1.0	AllDividing
	3	0.065947	0.1668	-0.483503	Bulk	1.0	AllDividing
	3	0.4034	0.196608	-0.253849	Peripheral cell	1.0	AllDividing
	3	0.0263139	0.162612	-0.540712	Bulk	1.0	AllDividing
	3	0.0608795	0.170223	-0.438141	Bulk	1.0	AllDividing
	3	0.111155	0.168216	-0.482385	Bulk	1.0	AllDividing
	3	0.0473177	0.165054	-0.524566	Bulk	1.0	AllDividing
	3	0.0976672	0.168363	-0.478697	Bulk	1.0	AllDividing
	3	0.0940357	0.161025	-0.567608	MCC neighbour	1.0	AllDividing
	3	0.129306	0.170992	-0.448535	Bulk	1.0	AllDividing
	3	0.0160565	0.161448	-0.567565	Bulk	1.0	AllDividing
	3	0.0489436	0.168364	-0.453599	Bulk	1.0	AllDividing
	3	0.0202599	0.16534	-0.499073	Bulk	1.0	AllDividing
	3	0.267753	0.186648	-0.334229	Peripheral cell	1.0	AllDividing
	3	0.0532041	0.152189	-0.696712	Bulk	1.0	AllDividing
	3	0.03771	0.159263	-0.597564	MCC neighbour	1.0	AllDividing
	3	0.0809793	0.15676	-0.640311	Bulk	1.0	AllDividing
	3	0.100796	0.160223	-0.581174	MCC neighbour	1.0	AllDividing
	3	0.0681495	0.163017	-0.538084	MCC neighbour	1.0	AllDividing
	3	0.0393476	0.171854	-0.412163	Bulk	1.0	AllDividing
	3	0.0751433	0.160265	-0.573015	Bulk	1.0	AllDividing
	3	0.150824	0.159341	-0.632066	Bulk	1.0	AllDividing
	3	0.110277	0.1618	-0.586088	Bulk	1.0	AllDividing
	3	0.0641264	0.178409	-0.320001	Bulk	1.0	AllDividing
	3	0.0701101	0.159236	-0.605372	Bulk	1.0	AllDividing
	3	0.0889557	0.171584	-0.465212	Peripheral cell	1.0	AllDividing
	3	0.0942617	0.158805	-0.619112	Bulk	1.0	AllDividing
	3	0.074714	0.157513	-0.62776	Bulk	1.0	AllDividing
	3	0.113568	0.173405	-0.398353	Bulk	1.0	AllDividing
	3	0.0538482	0.160941	-0.554888	Bulk	1.0	AllDividing
	3	0.189246	0.178505	-0.359374	Bulk	1.0	AllDividing
	3	0.055887	0.159558	-0.59879	MCC neighbour	1.0	AllDividing
	3	0.0310788	0.160816	-0.57639	Bulk	1.0	AllDividing
	3	0.0532469	0.162682	-0.537301	Bulk	1.0	AllDividing
	3	0.0856803	0.161424	-0.570483	Bulk	1.0	AllDividing
	3	0.0992369	0.176267	-0.378222	Bulk	1.0	AllDividing
	3	0.126847	0.164534	-0.552161	Bulk	1.0	AllDividing
	3	0.103277	0.171911	-0.453311	Bulk	1.0	AllDividing
	3	0.13133	0.164158	-0.52263	Bulk	1.0	AllDividing
	3	0.112094	0.16452	-0.526598	MCC	1.0	AllDividing
	3	0.196503	0.180096	-0.38558	Peripheral cell	1.0	AllDividing
	3	0.156585	0.164829	-0.565079	Bulk	1.0	AllDividing
	3	0.17692	0.166889	-0.508974	Bulk	1.0	AllDividing
	3	0.0976198	0.157829	-0.628582	Bulk	1.0	AllDividing
	3	0.0903959	0.167267	-0.484992	Bulk	1.0	AllDividing
	3	0.104675	0.154625	-0.674626	Bulk	1.0	AllDividing
	3	0.0757126	0.168488	-0.461393	Bulk	1.0	AllDividing
	3	0.152887	0.148251	-0.773298	MCC neighbour	1.0	AllDividing
	3	0.0218913	0.163206	-0.525486	Bulk	1.0	AllDividing
	3	0.0805369	0.168354	-0.488513	Bulk	1.0	AllDividing
	3	0.123278	0.166075	-0.506058	Bulk	1.0	AllDividing
	3	0.0468124	0.164157	-0.534786	Bulk	1.0	AllDividing
	3	0.0439684	0.167356	-0.468346	Bulk	1.0	AllDividing
	3	0.0725904	0.177107	-0.340539	Bulk	1.0	AllDividing
	3	0.12759	0.165547	-0.536688	MCC neighbour	1.0	AllDividing
	3	0.0517259	0.144136	-0.800257	Bulk	1.0	AllDividing
	3	0.0586043	0.160337	-0.588731	Bulk	1.0	AllDividing
	3	0.144887	0.155553	-0.65158	Bulk	1.0	AllDividing
	3	0.146573	0.167468	-0.506196	Bulk	1.0	AllDividing
	3	0.100101	0.161059	-0.565223	MCC	1.0	AllDividing
	3	0.140045	0.180221	-0.318407	Bulk	1.0	AllDividing
	3	0.372372	0.191692	-0.303022	Peripheral cell	1.0	AllDividing
	3	0.0183652	0.155734	-0.620579	Bulk	1.0	AllDividing
	3	0.0699791	0.162061	-0.566427	Bulk	1.0	AllDividing
	3	0.125261	0.160553	-0.604453	MCC neighbour	1.0	AllDividing
	3	0.0256703	0.172371	-0.393366	Bulk	1.0	AllDividing
	3	0.129922	0.164747	-0.525566	Bulk	1.0	AllDividing
	3	0.166107	0.161814	-0.578867	Bulk	1.0	AllDividing
	3	0.0413766	0.168449	-0.461844	Bulk	1.0	AllDividing
	3	0.154896	0.166108	-0.518222	Bulk	1.0	AllDividing
	3	0.0829959	0.176094	-0.356495	Bulk	1.0	AllDividing
	3	0.108715	0.163218	-0.567288	Bulk	1.0	AllDividing
	3	0.172215	0.165299	-0.536542	Bulk	1.0	AllDividing
	3	0.0753587	0.156962	-0.635068	Bulk	1.0	AllDividing
	3	0.11227	0.180194	-0.303049	Bulk	1.0	AllDividing
	3	0.121927	0.165677	-0.516817	Bulk	1.0	AllDividing
	3	0.144525	0.169263	-0.4596	Bulk	1.0	AllDividing
	3	0.0129769	0.165474	-0.486195	Bulk	1.0	AllDividing
	3	0.243848	0.185552	-0.338264	Peripheral cell	1.0	AllDividing
	3	0.0132983	0.164078	-0.511197	Bulk	1.0	AllDividing
	3	0.0861248	0.16276	-0.562945	Bulk	1.0	AllDividing
	3	0.129282	0.169817	-0.502439	Peripheral cell	1.0	AllDividing
	3	0.0656039	0.156987	-0.611039	Bulk	1.0	AllDividing
	3	0.182512	0.170428	-0.473171	Bulk	1.0	AllDividing
	3	0.138657	0.182538	-0.324445	Peripheral cell	1.0	AllDividing
	3	0.113965	0.162321	-0.573071	Bulk	1.0	AllDividing
	3	0.0451727	0.168576	-0.45888	MCC neighbour	1.0	AllDividing
	3	0.0652657	0.165043	-0.520274	MCC	1.0	AllDividing
	3	0.190534	0.175485	-0.414331	MCC neighbour	1.0	AllDividing
	3	0.0723922	0.16038	-0.575749	Bulk	1.0	AllDividing
	3	0.105632	0.171246	-0.427036	Bulk	1.0	AllDividing
	3	0.152143	0.161462	-0.582123	Bulk	1.0	AllDividing
	3	0.153334	0.177375	-0.365347	Bulk	1.0	AllDividing
	3	0.116004	0.163813	-0.55682	Bulk	1.0	AllDividing
	3	0.0679738	0.16754	-0.460176	Bulk	1.0	AllDividing
	3	0.0280679	0.168438	-0.454868	Bulk	1.0	AllDividing
	3	0.122231	0.180443	-0.300645	Bulk	1.0	AllDividing
	3	0.119836	0.174754	-0.383817	Bulk	1.0	AllDividing
	3	0.089779	0.164378	-0.511632	Bulk	1.0	AllDividing
	3	0.053487	0.172082	-0.448385	Peripheral cell	1.0	AllDividing
	3	0.198343	0.169399	-0.493115	Bulk	1.0	AllDividing
	3	0.0437235	0.173433	-0.438228	Peripheral cell	1.0	AllDividing
[truncated: 30,002 more rows]

## Sheet: FIGURE S3
	Fig S3b			Fig S3d			Fig S3e		Fig S3g
	Control	2% Agarose		Before	After		37.2855		Time (s)	Experiment #1														Experiment #2												Experiment #3
	898.985	1946.41		1804	1131.37		37.3225		-270	1	1	1	1	1	1	1	1	1	1	1	1	1	1	1	1	1	1	1	1	1	1	1	1	1	1	1	1	1	1	1	1	1	1	1	1	1	1	1	1
	28.8159	2414.91		1711.95	1073.01		24.2975		-260	1.0108	0.82523	1.01893	0.994562	1.0509	0.928882	0.946994	1.04717	0.996624	1.03698	1.00868	0.992853	0.985303	1.07266	0.998357	0.987739	0.987879	0.987187	1.0056	0.963314	0.938862	1.03451	0.97599	1.00228	0.999563	0.956929	0.955242	1.0213	0.996863	0.99005	0.946565	1.05634	1.00915	1.01423	1.02703	1.03056	1.01575	0.987189	1.02699	1.00582
	20.7784	2057.67		1823.72	1380.6		42.0495		-250	1.02952	0.864672	1.00891	0.977039	1.01157	0.988389	1.01034	1.01382	0.986498	1.00666	1.02418	0.976361	0.898589	0.955746	1.02026	0.999019	0.993939	1.00175	1.03135	0.976331	0.968634	1.00846	0.97599	1.03149	1.00831	1.01685	0.995402	0.974937	1.01412	1.01493	0.969867	1.04971	1.01144	0.991103	1.03115	1.01555	0.977612	0.958176	1.04545	1.00097
	1611.47	1973.22		1760.14	1020.01		27.2209		-240	1.04176	0.860252	1.04733	1.01631	1.02036	0.965167	1.0097	1.06051	1.00506	0.99963	1.0186	0.980209	0.996473	1.18824	0.988499	1.02256	0.991919	1.03203	1.01344	0.951479	0.995215	0.99349	1	1.02693	0.998688	1.02434	0.983752	1.01378	1	0.983416	0.962636	1.06462	1.00686	1.0261	1	1.01769	1.02488	0.993218	0.95419	0.992885
	828.476	3017.41		1769.27	1287.66		39.1869		-230	0.971922	0.83985	1.01559	0.995166	0.966682	0.937591	1.03943	1.02859	0.996624	1.01183	1.0124	0.982408	0.978542	1.09049	0.987404	1.00785	0.958586	1.0396	0.985442	0.972781	1.00159	1.0306	0.971188	1.00685	1.02011	1.00187	0.966278	0.959273	0.995294	1.01161	0.96585	1.03977	1.01144	1.01186	1.00733	1.00268	0.998342	0.976639	1.02557	0.989004
				1920.52	1167.92		45.0225		-220	1.04248	0.83203	1.04065	0.98852	0.99491	0.931785	1.03167	1.14531	1.01013	1.00629	1.03968	0.97691	1.01587	1.09313	0.985214	1.00687	0.943434	1.02796	1.09183	0.989349	0.956938	1.02018	1.0102	1.03012	1.00656	0.998127	0.968731	0.953008	1.00784	0.961857	0.950181	1.05965	1.02059	1.06524	1.02794	1.0193	0.993367	0.995102	1.08026	1.00356
				1881.01	1034.13		43.0257		-210	1.01368	0.875893	1.0078	0.941994	1.10921	0.939768	1.02715	1.05669	1.02194	1.00037	1.0248	0.998351	0.9903	1.45046	0.992881	0.987739	0.99798	0.993011	1.0224	0.984615	0.927166	1.02214	1.01981	1.02191	1.02317	0.997191	0.990803	1.03383	1.02902	1.02902	1.01406	1.0232	0.995423	1.04508	1.01374	1.01769	1.0141	0.96948	1.04972	0.994825
				1930.7	1100		30.152		-200	0.968323	0.862292	1.01169	0.98429	1.09301	0.965893	1.10084	1.03811	1.01013	0.986686	1.00496	1.04453	1.04791	1.06935	0.981928	1.03237	0.970707	1.01864	1.06831	0.979882	1.06539	1.02214	0.985594	1.03012	1.02973	0.985955	1.0095	0.982456	1	1.05307	0.914022	1.04722	0.990847	1.04567	1.0197	1.01769	0.992537	0.975132	1.01776	0.984153
				1749.22	1221.79		47.3055		-190	1.05256	0.84121	1.01559	0.972205	1.05137	0.960813	1.06723	1.07623	1.03165	1.00629	0.9969	1.03079	0.975015	1.06473	1.00383	0.960275	0.973737	1.02796	1.00896	0.979882	0.922913	1.00651	1.0108	1.03834	1.01968	0.993446	0.966278	0.987469	1.02039	0.984245	0.97951	1.03438	1.00229	1.04033	1.04031	1.02842	0.985904	0.936323	0.989347	1.01423
				1586.54	836.018		38.4359		-180	0.984161	0.842571	1.01615	0.992749	1.09903	0.933237	1.05624	1.06717	0.983122	1.03439	1.02108	0.986806	0.961493	1.06341	0.987404	1.01422	0.982828	1.03087	1.01736	1.00355	0.892079	1.04036	0.993397	1.00913	1.01924	0.991573	0.980993	1.01316	1.02118	1.01493	0.991161	1.01574	1.01602	1.05042	1.03665	1.01501	0.977612	0.941221	0.93679	1.00065
				1688.51	1039.52		46.4881		-170	0.974082	0.811969	1.01114	0.98852	1.0745	0.930334	1.03943	1.13626	1.01266	1.02589	1.03038	1.07916	0.975603	1.04822	1.01643	1.04659	0.994949	1.13162	1.03471	0.99645	0.899522	1.05208	0.944178	1.0178	1.00481	0.969101	0.965052	0.97995	1.02667	1.0058	0.907593	1.07457	1.02288	1.09015	1.04123	0.987668	0.977612	0.955916	1.03764	0.986417
				1804.41	965.575		42.0863		-160	0.976962	0.870112	1.03007	0.987915	0.99491	0.986212	1.06012	1.0829	0.981857	1.02478	1.05332	1.06817	0.923574	0.990092	1.01369	1.04218	0.99697	1.0495	1.04199	1.00118	0.901648	1.03385	0.97539	1.02693	1.01181	0.965356	0.996628	1.00564	1.02431	0.990879	0.97509	1.05137	1.02975	1.04093	1.02749	1.05362	0.973466	0.941221	1.01207	1.00712
				1779.57	1030.62		37.1774		-150	1.04824	0.853451	1.04844	0.987915	1.08283	0.963716	1.03943	1.04621	0.976793	1.02552	0.980781	1.08081	0.996473	1.03831	0.996166	0.996077	0.989899	1.00524	1.01512	0.982249	1.00266	1.02995	0.993397	1.05249	1.00918	1.01592	0.976088	1.00439	1.04078	0.995854	0.969466	1.03977	1.03661	1.0255	1.06596	0.994102	0.980929	0.92728	0.862926	0.971539
				1727.38	1085.19		43.4051		-140	0.992801	0.901394	1.04621	0.9571	1.0671	0.930334	1.03749	1.0686	1.00253	1.02885	1.04402	1.00605	0.962669	0.925363	1.00383	0.987739	0.992929	1.0332	1.04647	0.994083	0.935141	0.985677	0.983794	1.00137	1.02492	0.988764	0.988964	1.02569	1.06118	0.983416	0.95219	1.0116	1.00229	1.02906	1.03894	0.991957	0.976783	0.966843	0.956321	0.989974
				1739.99	984.746				-130	1.06192	0.908535	1.02784	0.950453	1.10273	0.946299	1.06335	1.03525	1.0097	1.01294	1.02418	1.02529	0.934156	1.09379	1.01917	1.00638	1.0101	1.09377	1.00728	0.977515	0.92823	0.947917	0.965786	0.988133	1.01093	0.955993	0.984672	1.0614	1.04235	0.961443	0.962234	1.03811	1.02975	1.09075	1.03115	1.03217	0.985904	0.946496	0.955966	1.01358
									-120	1.05472	0.854471	1.01559	0.965559	1.08839	0.970972	1.05495	1.06479	0.995359	1.02404	1.02728	1.02584	1.04644	0.990753	1.03779	0.98872	1.01212	1.01223	1.05543	0.994083	0.920255	1.03776	0.968187	0.989959	1.01968	0.987828	1.03004	1.02444	1.08235	0.991708	1.01527	1.03314	1.01373	1.10558	1.03481	0.962466	0.994196	0.936699	0.99929	0.996766
									-110	0.962563	0.853111	0.996102	0.934139	1.08561	0.989115	1.02715	1.05098	1.02405	0.993343	1.00062	1.05223	0.936508	1.1255	1.02519	0.998038	1.0101	1.04485	1.05599	0.99645	0.879851	0.942708	0.978992	1.03377	1.00219	0.998127	0.982219	1.05263	1.02118	0.968491	0.958216	1.05882	1.03661	1.05279	1.02749	0.987131	1	0.886586	0.93892	0.986417
									-100	1.0144	0.945937	0.991091	0.955287	1.10782	0.959361	0.985133	1.04288	1.00591	0.980399	0.988221	0.958219	0.926514	1.00661	1.01917	0.967631	1.03737	1.01223	1.06943	0.998817	1.03243	0.957031	0.957383	1.02099	1.00743	0.992509	1.00797	1.04637	1.05882	0.951078	0.969867	1.02734	1.01373	1.03855	1.01878	0.996247	0.99005	0.919367	0.959517	1.00712
									-90	0.946004	0.886433	0.963808	0.962538	0.999537	0.941219	1.00582	1.05955	1	0.995562	1.00682	1.0022	0.945032	0.984808	1.00055	0.98872	1.01768	1.02621	1.04591	0.986982	0.891547	0.996094	0.984994	0.99361	1.00219	0.949438	0.966278	1.04887	1.0251	0.962687	0.873845	1.05468	1.02975	1.08126	1.01283	0.997319	1.01493	0.935192	0.900568	0.986417
									-80	0.985601	0.893574	1.03007	0.954079	0.976863	0.917997	1.02844	1.07813	0.992405	0.984837	1.04526	1.04838	1.00235	1.02312	1.00164	0.970083	1.00303	1.0297	1.00896	0.975148	0.922382	0.972656	0.995798	1.02419	1.01793	0.97191	1.0141	1.1015	1.05255	1.04312	0.948574	1.04143	1.00229	1.09846	1.03069	0.996783	0.983416	0.923888	0.963068	1.00388
									-70	1.00216	0.82523	0.991091	0.932326	1.04905	0.913643	1.04977	1.07527	1.01941	0.985947	1.0341	0.959318	0.952087	0.996037	0.987404	0.981854	1.00606	1.02388	1.05487	0.966864	0.942584	0.96224	0.978992	1.00913	1.03542	0.975655	1.01104	1.07268	1.04549	0.968491	0.980715	1.01408	1.00229	1.10676	1.03436	1.0193	1.01161	0.916353	0.880682	0.970893
									-60	0.969762	0.886433	1.05958	0.962538	1.04489	0.870102	0.982547	1.11529	0.983122	0.994453	1.03286	1.06597	0.997648	1.02312	0.946878	0.974988	1.0101	1.02097	1.0196	1.01834	0.859117	0.990885	0.9994	1.00639	0.989943	0.979401	1.02514	1.00815	1.0651	0.966833	0.96585	1.02941	0.990847	1.05575	1.04993	1.01448	0.961857	0.89676	1.01491	0.993532
									-50	1.01512	0.922815	0.989421	0.941994	1.06664	0.910015	1.03426	1.0848	1.01561	0.914571	1.01612	1.10335	0.934156	1.10964	0.954545	0.940657	1.02525	1.01165	1.05039	0.96568	0.891547	0.950521	0.989796	1.04199	0.970704	0.97191	0.996934	1.05013	1.04941	1.01078	0.950181	1.03314	1.02059	1.06643	1.05589	1.03003	1.02902	0.891861	0.93892	1.0359
									-40	1.02592	0.882013	0.974944	0.973414	1.00879	0.974601	1.01164	1.08623	0.999156	1.02811	1.00992	1.04398	0.928865	1.05086	0.97207	0.9436	0.982323	0.98078	1.07391	0.953254	0.981393	0.955729	0.964586	1.01415	0.978137	1.00187	0.979154	1.0614	1.05333	0.972637	0.948975	1.04391	1.00458	1.10261	1.0481	1.0311	1.05307	0.884326	0.964489	0.964424
									-30	1.04968	0.887793	1.00557	0.981873	1.03332	1.01161	1.03297	1.08194	0.994937	0.95858	0.990081	0.936229	0.961199	1.01321	0.960022	0.978911	1.00758	1.0134	1.04143	0.98284	0.837321	0.903646	0.946579	1.01689	0.979449	0.975655	0.994788	1.08897	1.05333	0.951078	1.01165	1.00994	1.02517	1.09727	1.04856	1.02574	0.984245	0.878297	0.962358	1.011
									-20	0.948884	0.83441	0.989978	0.971601	1.12679	0.920174	1.05559	1.02573	0.982278	0.994453	1.03348	0.942826	0.917989	1.01717	0.93483	0.976949	1.00859	0.990099	0.992721	0.936686	0.977671	0.949219	0.994598	0.989503	0.975951	0.970037	1.03035	1.05388	1.03294	0.962687	0.970671	1.04888	1.02059	1.08837	1.07833	1.02359	1.01493	0.862472	1.00284	0.998706
									-10	1.0216	0.849371	1	1.01692	1.00833	0.957184	0.962508	1.06908	1.00928	1.00333	1.0372	1.1116	0.964433	1.01585	0.93264	0.970083	1.00152	0.991264	1.02576	0.90355	0.956938	0.869792	0.959784	0.978549	0.961959	0.945693	0.993256	1.08145	1.04706	0.940299	0.876657	1.03563	1.02517	1.10024	1.08933	1.00375	1.0058	0.863225	0.925426	0.992885
									0	1.06839	0.933696	1.0696	0.97281	1.06941	0.995646	1.02844	1.07909	0.990717	1.02034	1.00868	1.00275	0.95679	1.03699	0.996166	0.980873	0.996465	1.00815	1.15342	0.898817	1.01967	0.957031	0.983794	0.9822	0.944469	0.926966	0.998161	1.07832	1.06353	0.956882	0.95902	1.01823	1.04462	1.08363	1.0852	1.03968	0.990879	0.862472	1.00568	0.976714
									10	1.02736	0.815709	0.979955	0.960725	1.01203	0.883164	1.02327	1.04764	0.995781	0.95932	1.00744	1.00605	0.989712	0.94782	0.942497	0.963217	1.00556	0.986605	1.06159	0.875148	0.863902	0.903646	0.969388	0.999544	0.936598	0.956929	0.977315	1.04386	1.02745	0.932836	0.936119	0.991715	0.98627	1.11744	1.06093	0.998928	0.995854	0.854936	1.00426	0.974127
									20	1.04032	0.869772	0.977728	0.989124	0.916705	0.99492	1.02327	1.08671	0.990717	0.933432	0.99752	0.965366	0.925632	1.05218	0.920591	1.00147	0.985354	1.03436	0.982643	0.869231	1.00638	0.85026	1.0006	0.9822	0.940971	0.919476	0.988351	1.03634	1.05725	0.945274	0.921655	0.984258	1.00915	1.07888	1.06459	0.995174	0.983416	0.8474	0.966619	0.990944
									30	0.975522	0.821829	0.982183	0.940181	0.980102	0.88389	1.01293	1.0586	0.975527	0.954882	0.972102	1.0066	0.928277	0.949141	0.906353	0.958313	0.985859	0.965638	1.03863	0.850888	0.99681	0.84375	0.939376	0.954815	0.914735	0.874532	1.02023	1.07895	1.00941	0.958541	0.929691	1.00746	1.01373	1.08837	1.06276	1.00912	0.961443	0.825546	0.909801	0.978008
									40	1.01656	0.857531	0.995546	0.940181	1.02406	0.795356	0.977376	1.05908	0.975527	0.941938	0.954123	1.01045	0.888889	0.931308	0.908543	0.989701	0.987374	0.970297	1.07951	0.84142	0.874003	0.832031	0.897359	0.960292	0.930914	0.897004	0.965052	1.09023	1.05569	0.94942	0.905585	1.00414	1.01602	1.10083	1.07879	1.01984	0.991708	0.842879	1.05753	0.982536
									50	1.04536	0.873852	0.977728	0.963746	0.897733	0.852685	1	1.02668	0.994093	0.950444	0.960942	0.946674	0.875955	0.98745	0.893209	0.984796	0.987374	0.98311	1.05207	0.859172	0.834131	0.839844	0.976591	0.914651	0.936598	0.938202	0.980993	1.02506	1.07451	0.940299	0.928887	0.976802	1	1.07711	1.09024	1.03271	0.968491	0.839864	1.04048	0.990298
									60	1.018	0.83883	0.967706	0.966767	1.02453	0.923077	0.976083	1.04335	0.974684	0.964867	0.935524	0.942276	0.885068	0.984808	0.836254	0.946052	0.959091	1.01922	1.03247	0.829586	0.964912	0.880208	0.911765	0.916476	0.937473	0.85206	0.999387	1.05827	1.05333	0.957711	0.940137	1.01823	0.98627	1.07177	1.07238	1.03914	0.951078	0.858704	1.0206	0.972186
									70	1.03096	1.0476	0.959911	0.957704	1.03748	0.878084	1.02973	0.968556	1.04346	0.954882	0.887167	0.9989	0.92622	0.951783	0.877875	0.979402	0.951515	1.01573	1.04087	0.817751	0.969165	0.825521	0.902161	0.769055	0.944469	0.876404	0.977315	1.07143	1.05961	0.980929	0.895942	1.02237	0.995423	1.05753	1.07421	1.00268	0.962687	0.827807	0.943182	0.97542
									80	0.960403	0.863652	0.945991	0.955891	0.946784	0.854862	0.959922	1.02144	1.00295	0.975222	0.938624	0.958219	0.932687	0.955746	0.871303	1.06817	0.967172	0.970297	1.02968	0.79645	0.99681	0.794922	0.870948	0.89822	0.926979	0.867041	0.990803	1.07769	1.07059	0.95937	0.88871	1.00249	0.998856	1.05991	1.06825	0.98445	1.04312	0.818764	0.960938	0.983182
									90	1.01656	0.782047	0.937639	0.940181	1.02406	0.809869	0.94053	1.00048	0.967932	0.951553	0.950403	0.945025	0.902998	0.941876	0.768346	0.959784	0.927273	1.00874	0.946809	0.801183	1.05369	0.825521	0.880552	0.845276	0.94272	0.882022	0.993256	1.03133	1.06275	0.966003	0.896344	0.995857	0.98627	1.07711	1.07787	0.997319	0.968491	0.824039	1.02131	0.966365
									100	0.902088	0.812649	0.919822	0.939577	1.02591	0.875907	0.996122	0.963316	0.972574	0.948225	0.941104	0.897746	0.939447	1.00859	0.855969	0.953899	0.937879	1.03786	1.06887	0.750296	0.911217	0.797526	0.857743	0.876769	0.944469	0.91573	0.944206	1.06767	1.05176	0.956053	0.903174	0.970174	1	1.09846	1.0536	1.00161	0.966833	0.810475	0.987926	0.965071
									110	1.00576	0.83135	0.957684	0.906344	0.997686	0.900581	0.937298	1.04669	0.974262	0.941198	0.904526	0.943375	0.922105	0.924042	0.831873	0.953899	0.924242	0.987769	1.04311	0.764497	0.949495	0.807292	0.873349	0.660885	0.946218	0.928839	0.959841	1.09336	1.04863	0.927032	0.89313	0.995857	0.97254	1.07414	1.08016	0.990885	1.01078	0.820271	1.02273	0.945019
									120	0.990641	0.818429	0.961581	0.933535	0.976863	0.876633	1.00452	1.07337	0.972574	0.91568	0.918165	0.917537	0.862434	0.865258	0.805586	0.986758	0.90303	0.991264	1.00728	0.726627	1.01489	0.794271	0.837335	0.857143	0.949716	0.897004	0.968424	1.09273	1.05961	0.934494	0.901165	0.974316	0.98627	1.05694	1.06093	0.969973	0.972637	0.829314	1.02202	0.944696
									130	0.982001	0.810609	0.94265	0.891239	0.789449	0.801161	0.95863	1.01858	0.970886	0.934172	0.871048	0.954371	0.964139	0.924703	0.773823	0.970574	0.905051	1.02504	1.08959	0.680473	0.97395	0.739583	0.820528	0.834322	0.99519	0.859551	0.9813	1.03947	1.04784	0.929519	0.889112	0.961889	0.975973	1.05042	1.03527	0.93941	0.951078	0.8052	0.884943	0.933053
									140	1.01008	0.819789	0.920935	0.882175	0.990282	0.829463	0.962508	1	0.969198	0.897189	0.878487	0.973612	0.89418	1.00132	0.788061	0.992153	0.894949	1.01107	1.10694	0.730178	0.923977	0.770833	0.843337	0.792332	0.988194	0.833333	0.945432	1.01378	1.06039	0.938226	0.861792	0.954432	0.967963	1.06465	1.05726	0.946381	0.962687	0.804446	0.990057	0.964101
									150	0.985601	0.807548	0.900334	0.949245	0.901435	0.843977	0.904977	0.996189	0.967511	0.887944	0.934904	0.970863	0.870076	0.991413	0.835159	0.990191	0.890909	0.98078	1.08791	0.712426	1.02818	0.721354	0.781513	0.839343	1.00219	0.872659	0.912937	1.00815	1.06275	0.946103	0.880675	0.966031	0.963387	1.07177	1.04764	0.955496	0.940299	0.849661	1.01278	0.932083
									160	1.04104	0.814009	0.830178	0.917825	0.93429	0.872279	0.987718	1.00476	0.965823	0.902367	0.967762	0.942826	0.922105	0.914795	0.825849	0.939186	0.888889	0.970297	1.06999	0.698225	0.943115	0.726563	0.811525	0.649932	0.958461	0.825843	0.962906	0.959273	1.05255	0.942786	0.870631	0.949461	0.983982	1.05042	1.0536	0.989812	0.956882	0.795403	0.987216	0.935964
									170	0.945284	0.788847	0.900891	0.911782	1.05507	0.847605	1.05171	1.03859	0.950633	0.938609	0.915065	0.898846	0.930041	0.926684	0.795728	0.934282	0.870707	1.00233	1.06103	0.698225	0.932483	0.695312	0.756303	0.600183	0.928728	0.949438	0.912324	0.986216	1.06118	0.919569	0.806348	0.951947	0.981693	1.01898	1.02794	0.972654	0.932836	0.812735	1.01918	0.950841
									180	1.00288	0.815029	0.894209	0.902115	0.98658	0.802612	0.928248	0.999047	0.967511	0.926405	0.897086	0.938428	0.937096	0.915456	0.818182	0.916135	0.868687	0.991264	1.06663	0.653254	0.92504	0.75	0.821729	0.753081	0.94272	0.94382	0.983446	0.921679	1.04	0.946103	0.859783	0.971831	0.969108	1.08778	1.00962	0.940483	0.945274	0.801432	0.920099	0.915265
									190	1.0072	0.846311	0.88363	0.917221	0.974549	0.841074	0.932773	1.04431	0.94557	0.911612	0.892126	0.97856	0.92769	0.924042	0.791347	0.997548	0.858586	0.994758	1.1047	0.635503	0.972355	0.664062	0.780912	0.53811	0.933975	0.983146	0.936849	0.990602	1.06196	0.912106	0.876657	0.947804	0.98627	1.06465	1.03344	0.974799	0.958541	0.802185	0.933594	0.933376
									200	0.947444	0.789187	0.877506	0.926888	0.906988	0.804064	0.986425	1.04907	0.928692	0.954142	0.886547	0.982958	0.930041	0.922061	0.817087	0.928396	0.886869	1.00874	1.07111	0.629586	0.972355	0.700521	0.809124	0.803743	0.954088	0.837079	0.944513	0.956767	1.04941	0.94942	0.873443	0.948633	0.979405	1.03559	1.0055	0.957641	0.94942	0.783346	1.00213	0.93273
									210	0.993521	0.757225	0.89922	0.87855	1.01897	0.756894	0.938591	1.04812	0.955696	0.891642	0.907006	0.93403	0.921811	0.945839	0.83954	0.958803	0.885859	0.991264	1.06663	0.64142	0.961722	0.703125	0.818727	0.578275	0.947967	0.956929	0.936235	0.986842	1.06157	0.932007	0.873443	0.965203	0.981693	1.06287	1.01878	0.949062	0.940299	0.788621	0.979403	0.904916
									220	0.953204	0.800068	0.91314	0.93716	1.00324	0.848331	0.978668	1.01906	0.957384	0.908284	0.897706	0.91204	0.963845	0.863937	0.731106	1.00981	0.882828	1.0099	1.09183	0.617751	0.907496	0.645833	0.795318	0.766317	0.953214	0.94382	0.956775	0.960526	1.07412	0.93864	0.85456	0.936205	0.981693	1.05457	1	0.96622	0.957711	0.802185	0.979403	0.928202
									230	0.920086	0.761986	0.866927	0.865257	0.986118	0.771408	0.991597	1.04717	0.958228	0.898669	0.902666	0.938428	0.921517	0.988771	0.786966	0.957822	0.892929	1.00757	1.05487	0.60355	0.988304	0.690104	0.823529	0.522592	0.930914	0.93633	0.920907	1.01378	1.04902	0.929934	0.842507	0.951947	0.98627	1.02372	0.990838	0.92815	0.980929	0.797664	1.00142	0.924321
									240	0.959683	0.782387	0.900891	0.856193	0.950023	0.755443	0.935359	1.00905	0.966245	0.908284	0.915685	0.914788	0.851852	0.994055	0.825301	0.956842	0.876768	0.994176	1.06999	0.639053	0.870813	0.605469	0.798319	0.510726	0.892436	0.93633	0.915389	0.966792	1.02549	0.937811	0.844516	0.953604	0.977117	1.02966	1.03207	0.969437	0.95937	0.778071	1.00639	0.90815
									250	0.944564	0.769806	0.865813	0.896677	0.917631	0.793179	0.971558	1.04335	0.957384	0.930473	0.871668	0.886751	0.915932	0.873184	0.794633	0.971064	0.834343	0.984275	1.07839	0.615385	0.986178	0.670573	0.804922	0.481059	0.889812	0.925094	0.924586	0.936717	1.06	0.880597	0.853355	0.918807	0.942792	1.01068	0.981677	0.961394	0.966003	0.776564	0.965909	0.877102
									260	0.928726	0.782047	0.885301	0.922659	0.951874	0.813498	0.989657	1.03573	0.923207	0.867234	0.861748	0.88895	0.914756	0.891017	0.658817	0.964689	0.858586	0.994758	1.13662	0.589349	0.880914	0.613281	0.771309	0.500228	0.906865	0.93633	0.918455	0.909148	1.03961	0.937811	0.880675	0.936205	0.975973	1.00712	0.985341	0.972654	0.956053	0.748681	0.965199	0.933376
									270	0.971202	0.810269	0.895323	0.868882	0.937066	0.820755	0.98384	1.0262	0.94557	0.901627	0.83943	0.890049	0.900353	0.918098	0.73494	0.947523	0.844444	0.993011	1.06551	0.577515	0.862839	0.632812	0.742497	0.528982	0.886751	0.90824	0.912324	0.903509	1.02863	0.939884	0.781037	0.930406	0.979405	1	0.97618	0.946381	0.927032	0.739261	0.941761	0.925614
									280	1.02232	0.849371	0.890869	0.875529	0.903748	0.854136	0.930834	1.02144	0.947257	0.91605	0.882207	1.00935	0.940329	0.955746	0.731106	0.927906	0.844444	0.98544	1.05823	0.575148	0.870813	0.65625	0.791116	0.477864	0.827285	0.941948	0.938075	0.951754	1.01059	0.912935	0.801125	0.942005	0.938215	1.01068	0.97618	0.98874	0.934494	0.759231	0.93679	0.90621
									290	1.02664	0.790887	0.900334	0.848943	1.01249	0.776488	0.907563	1.02477	0.957806	0.903107	0.908246	0.858714	0.937096	0.97424	0.780394	0.947033	0.834343	1.0297	1.04815	0.601183	0.980861	0.60026	0.732293	0.448197	0.857018	0.976592	0.89393	0.871554	1.01137	0.915423	0.838489	0.929577	0.94508	1.00119	0.983967	0.950134	0.929519	0.73474	0.989347	0.880336
									300	0.975522	0.785447	0.920935	0.874924	0.985655	0.82148	0.927602	1.03049	0.987764	0.863166	0.893366	0.938428	0.912111	0.876486	0.778751	0.961746	0.861616	1.01398	1.04983	0.55858	0.910686	0.606771	0.761705	0.50251	0.834281	0.972846	0.901288	0.973684	1.02235	0.904229	0.826035	0.903065	0.954233	0.996441	0.963353	0.974799	0.938226	0.730219	0.976563	0.869987
									310	1.00576	0.806188	0.900891	0.852568	0.958353	0.827286	0.895928	1.02477	0.982278	0.888683	0.885307	0.909291	0.921811	0.941876	0.754655	0.996077	0.866667	1.02038	1.09742	0.563314	0.838915	0.613281	0.780312	0.406207	0.857892	0.949438	0.895769	0.867794	1.01137	0.895108	0.804339	0.887738	0.949657	1.03084	0.96885	0.935121	0.946103	0.75358	0.931108	0.904916
									320	0.992081	0.777627	0.878062	0.84713	1.0236	0.908563	0.984486	0.989995	0.937553	0.836169	0.913205	0.918637	0.896825	0.903567	0.71851	0.957332	0.845455	1.01864	1.07559	0.572781	0.851675	0.641276	0.807323	0.49749	0.846524	0.94382	0.916309	0.900376	1.01294	0.898425	0.760948	0.890638	0.942792	0.984579	0.963353	0.980161	0.942786	0.728711	0.956676	0.894567
									330	0.980562	0.815709	0.91314	0.86284	0.995373	0.78447	0.950226	0.909481	0.945148	0.885725	0.880967	0.973612	0.895944	0.978864	0.742059	0.983325	0.856566	1.02563	1.15845	0.601183	0.880914	0.596354	0.761705	0.464628	0.830783	0.941948	0.918455	0.876566	0.980784	0.900912	0.839695	0.877382	0.949657	0.981613	0.986257	0.957641	0.919569	0.710625	0.931108	0.883571
									340	1.00288	0.781027	0.946548	0.887009	0.909301	0.874456	0.968326	0.959028	0.955274	0.870192	0.842529	1.0099	0.858907	0.967635	0.742607	0.947033	0.851515	0.990681	1.11198	0.575148	0.914939	0.595052	0.802521	0.457325	0.822038	0.941948	0.867566	0.931704	0.996471	0.903814	0.822017	0.892295	0.961098	0.991696	0.961521	0.934048	0.946103	0.734363	0.957386	0.888098
									350	1.06192	0.901054	0.956013	0.853172	0.885701	0.808418	0.92437	0.950453	0.950211	0.886095	0.891507	0.959868	0.878601	1.0502	0.7908	0.971064	0.841414	0.956319	1.10022	0.542012	0.884636	0.578125	0.79892	0.479233	0.839091	0.975655	0.882281	0.87406	0.988627	0.908375	0.780233	0.868268	0.94508	0.963227	0.959689	0.923324	0.912106	0.709118	0.956676	0.832471
									360	0.973362	0.789527	0.957127	0.888822	1.03286	0.788099	0.976083	1.00905	0.951477	0.893491	0.918785	0.963716	0.876543	0.923382	0.743702	0.935753	0.843434	1.00408	1.09406	0.52071	0.838915	0.492839	0.815726	0.382474	0.830783	0.979401	0.903127	0.91604	0.983137	0.915837	0.770591	0.880696	0.94508	0.896797	0.97618	0.949062	0.94942	0.70309	0.84446	0.85608
									370	0.966163	0.815369	0.920379	0.908157	0.807959	0.873004	0.962508	0.954264	0.950211	0.871672	0.876627	0.987356	0.839506	0.950462	0.740416	0.962727	0.851515	1.03029	1.12486	0.501775	0.85327	0.557292	0.808523	0.457325	0.83603	0.955993	0.885346	0.938596	0.964314	0.898425	0.767778	0.862883	0.926773	0.958482	0.957856	0.96622	0.932007	0.712133	0.934659	0.847348
									380	0.943125	0.810609	0.966592	0.902719	1.00648	0.785196	1.00582	0.965222	0.96962	0.917899	0.905146	0.952721	0.887125	0.982166	0.768894	0.958803	0.850505	1.01864	1.09742	0.473373	0.821903	0.595052	0.805522	0.399817	0.838216	0.998127	0.889638	0.85401	0.98549	0.873964	0.791884	0.872411	0.956522	0.944247	0.962437	0.950134	0.93864	0.706104	0.913352	0.845408
									390	0.914327	0.857871	0.921492	0.896073	0.911152	0.819303	0.992243	1.00238	0.950211	0.922707	0.891507	0.97691	0.896238	0.893659	0.771084	0.965669	0.841414	1.01631	1.09686	0.532544	0.866029	0.567708	0.792917	0.414423	0.823349	1.00187	0.885346	0.876566	0.960392	0.894693	0.761752	0.87034	0.938215	0.937129	0.952359	0.924397	0.929934	0.681989	0.90554	0.82859
									400	0.983441	0.815709	0.907016	0.92145	0.91578	0.861393	1.01228	0.974273	0.940084	0.933802	0.963422	1.01649	0.917108	0.912814	0.727273	0.95488	0.837879	1.0134	1.10526	0.523077	0.879851	0.602214	0.785714	0.397535	0.812855	0.972846	0.904966	0.896617	0.961176	0.887645	0.777019	0.876553	0.923341	0.97153	0.959689	0.900804	0.937811	0.686511	0.869318	0.84185
									410	0.979122	0.82625	0.918151	0.919637	0.972698	0.807692	1.05947	0.939971	0.918987	0.913092	0.901426	0.973612	0.933568	0.923382	0.714129	0.970083	0.849495	1.02796	1.08287	0.519527	0.855396	0.566406	0.868547	0.460064	0.809794	0.928839	0.849172	0.926692	0.961961	0.913765	0.728003	0.848384	0.929062	0.928826	0.926248	0.96193	0.880597	0.674077	0.882813	0.857697
									420	0.945284	0.775247	0.955457	0.90997	0.956964	0.801887	0.932127	1.01143	0.926582	0.904216	0.924985	1.03024	0.897707	0.889036	0.766156	0.972536	0.866162	1.0233	1.08175	0.506509	0.859649	0.548828	0.801321	0.450936	0.825098	0.983146	0.858982	0.856516	0.939216	0.912935	0.779429	0.837614	0.908467	0.939502	0.94503	0.924397	0.937811	0.677468	0.87358	0.818564
									430	0.982001	0.791908	0.96882	0.890634	0.93105	0.839623	0.986425	0.999524	0.937553	0.908284	0.904526	1.05168	0.845679	0.865918	0.757393	0.974497	0.875253	1.05882	1.06159	0.568047	0.836257	0.570964	0.812125	0.474669	0.823349	0.9897	0.867566	0.838346	0.947843	0.919569	0.780233	0.825186	0.908467	0.97153	0.939533	0.956568	0.939884	0.67257	0.872869	0.8163
									440	0.928726	0.885073	0.987751	0.839275	0.913466	0.827286	0.995475	0.97475	0.959494	0.944527	0.918785	0.905992	0.875367	0.944518	0.761227	0.992643	0.842929	1.01805	1.06719	0.549112	0.824561	0.602865	0.798319	0.492926	0.813293	1.02715	0.89301	0.883459	0.943922	0.860697	0.772198	0.8343	0.90389	0.882562	0.939533	0.931903	0.912935	0.669932	0.826705	0.833765
									450	0.992801	0.857531	0.948775	0.875529	0.839889	0.823657	1.01487	0.946641	0.938397	0.924556	0.925604	0.998351	0.899765	0.941215	0.813253	0.968122	0.869192	1.01281	1.08847	0.563314	0.832536	0.679687	0.806122	0.4911	0.824224	1.03745	0.871245	0.889098	0.921569	0.876036	0.78867	0.841756	0.925629	0.903915	0.956024	0.925469	0.915423	0.654861	0.830256	0.800129
									460	0.971202	0.792588	0.943207	0.83142	0.951411	0.82148	1.03943	0.976656	0.962025	0.965607	0.896466	1.05443	0.888595	0.925363	0.794633	1.00245	0.85303	1.02388	1.07951	0.56568	0.891547	0.564453	0.766507	0.465541	0.81854	0.967228	0.87431	0.885338	0.917647	0.90796	0.780233	0.816073	0.94508	0.866548	0.956024	0.950134	0.904229	0.668425	0.899858	0.78784
									470	0.947444	0.798368	0.953229	0.915408	0.940305	0.860668	0.920491	0.991424	0.946835	0.913831	0.961562	1.04728	0.860964	0.944518	0.75575	0.970574	0.871212	1.02388	1.07951	0.60355	1.04306	0.565104	0.806122	0.507531	0.822912	0.962547	0.871858	0.879073	0.945882	0.897595	0.779028	0.80406	0.913043	0.890273	0.932203	0.90563	0.895108	0.648455	0.820313	0.795278
									480	0.965443	0.83781	0.944878	0.894864	0.909764	0.932511	1.05882	0.977132	0.936287	0.892012	0.951643	0.959318	0.906232	0.896301	0.737678	0.973026	0.858586	0.990681	1.08623	0.584615	0.838915	0.589193	0.782113	0.487449	0.822038	1.00281	0.886573	0.866541	0.954902	0.875622	0.744074	0.836785	0.899314	0.963227	0.941365	0.929759	0.898425	0.645441	0.817472	0.78784
									490	0.993521	0.789187	0.990535	0.904532	0.836187	0.859216	1.04008	0.952358	0.951477	0.900148	0.878487	0.982958	0.907995	0.898283	0.774918	1.02452	0.880303	1.00466	1.15566	0.572781	1.03349	0.516927	0.755702	0.549521	0.835592	0.997191	0.899142	0.851504	0.937255	0.914594	0.757734	0.793703	0.90389	0.928826	0.9377	0.892225	0.900912	0.651846	0.784801	0.799483
									500	0.87761	0.82761	0.961024	0.881571	0.971772	0.939768	1.10149	1.02716	0.936287	0.911982	0.986981	0.93348	0.921223	0.996037	0.768346	0.962727	0.879798	1.01631	1.09854	0.56568	1.05742	0.576823	0.773709	0.529439	0.84084	1.01779	0.888105	0.848371	0.938039	0.880597	0.765769	0.799089	0.869565	0.910439	0.932203	0.904021	0.903814	0.640919	0.769531	0.763583
									510	0.965443	0.790207	0.97216	0.850151	0.995835	0.927431	0.9819	0.937113	0.945148	0.909393	0.934284	0.93238	0.887419	0.919419	0.79299	0.972536	0.851515	1.01514	1.10974	0.605917	0.861776	0.554687	0.780912	0.536741	0.837341	0.987828	0.868179	0.827694	0.928627	0.859867	0.761752	0.786247	0.906178	0.877224	0.941365	0.915818	0.908375	0.645818	0.806108	0.775873
									520	1.00216	0.866712	0.951002	0.872508	0.92087	0.886792	1.0097	0.981896	0.933333	0.935651	0.929944	0.895547	0.914756	0.937252	0.808324	0.951937	0.883838	0.990099	1.10918	0.59645	0.842637	0.548177	0.807323	0.565952	0.826847	1.00187	0.87431	0.841479	0.952157	0.833748	0.765769	0.763463	0.910755	0.893832	0.948694	0.877212	0.915837	0.633384	0.793324	0.743208
									530	0.992081	0.845631	0.981069	0.836858	0.981027	0.876633	0.978668	0.965698	0.965401	0.919379	0.950403	1.0033	0.932099	0.953765	0.766703	0.971064	0.887879	0.993011	1.09854	0.615385	0.988836	0.522135	0.835534	0.509356	0.861828	0.983146	0.842428	0.856516	0.901961	0.866086	0.752511	0.746479	0.915332	0.867734	0.943197	0.889544	0.898425	0.634137	0.771307	0.761643
									540	0.982721	0.856511	0.950445	0.876133	0.957427	0.876633	0.989011	0.99333	0.953586	0.930473	0.973342	0.981858	0.903292	0.93461	0.763965	0.918588	0.868687	0.999418	1.15566	0.64142	1.00372	0.568359	0.783313	0.534916	0.849585	0.993446	0.866953	0.868421	0.918824	0.855307	0.758538	0.758078	0.910755	0.873072	0.934036	0.874531	0.873964	0.64205	0.834517	0.753558
									550	0.982001	0.861952	1.01726	0.84713	1.04211	0.894049	0.974144	0.995712	0.963713	0.91568	0.967142	1.00385	0.898883	0.988111	0.767798	0.948995	0.867677	0.993593	1.08959	0.639053	1.00851	0.567057	0.718487	0.528526	0.862265	0.962547	0.862048	0.837719	0.887843	0.852405	0.784251	0.775476	0.908467	0.901542	0.924874	0.895442	0.894693	0.634891	0.783381	0.74903
									560	1.01584	0.83135	1.00334	0.859215	0.981027	0.909289	1.00582	0.968556	0.977215	0.931953	0.944203	0.975261	0.939153	1.02444	0.705367	0.949975	0.874747	1.01223	1.1439	0.646154	0.849548	0.51237	0.808523	0.536741	0.833843	0.991573	0.842428	0.821429	0.908235	0.833333	0.721173	0.747722	0.901602	0.905101	0.955108	0.873458	0.887645	0.636398	0.789773	0.776197
									570	1.04752	0.880313	0.965479	0.917221	0.974086	0.862845	0.964447	0.988566	0.96962	0.859467	0.916305	1.03189	0.927396	0.903567	0.76287	0.931339	0.882323	0.998253	1.11198	0.64142	0.844232	0.446615	0.762905	0.556823	0.853083	0.990637	0.857143	0.83396	0.916078	0.828773	0.751306	0.742751	0.887872	0.881376	0.933578	0.89437	0.913765	0.630369	0.808239	0.746442
									580	1.01368	0.851071	0.988307	0.94139	1.08329	0.896952	0.982547	1.0081	0.967089	0.904586	0.947303	1.02804	0.898883	0.922721	0.778204	0.92153	0.885859	1.02271	1.07951	0.660355	0.930356	0.495443	0.759304	0.556823	0.84084	1.02434	0.85469	0.866541	0.89098	0.841625	0.767778	0.719967	0.897025	0.901542	0.939533	0.881501	0.912935	0.622833	0.776989	0.727361
									590	1.02376	0.913975	1.01114	0.93716	0.888478	0.875181	1.00388	0.98666	0.95865	0.929364	0.934904	1.05607	0.857731	0.94782	0.742059	0.911721	0.882828	1.01689	1.08959	0.622485	0.893142	0.491536	0.792917	0.567777	0.849585	1.00187	0.833844	0.825188	0.895686	0.829602	0.745681	0.738608	0.881007	0.913405	0.934952	0.886327	0.919569	0.629239	0.789773	0.754528
									600	0.981281	0.845291	0.93931	0.908157	0.955113	0.847605	0.976729	0.968556	0.940084	0.888683	0.967762	0.91204	0.913874	0.888375	0.776013	0.938205	0.918687	1.0332	1.09742	0.686391	0.91547	0.488281	0.833733	0.602465	0.84084	1.00281	0.869405	0.831454	0.912549	0.851161	0.78867	0.720795	0.891304	0.906287	0.943197	0.823592	0.860697	0.612283	0.803977	0.728008
[truncated: 3 more columns]
